# Supplementary material for: A last deglacial climate dataset comprising ice core data, marine data, and stalagmite data
Source: Data Brief. 2018 Nov 5;21:1764–70. doi: 10.1016/j.dib.2018.11.008 (PMC6249515; doi:10.1016/j.dib.2018.11.008)
Supplement: Supplementary file 2 — Supplementary material [file mmc2.xlsx]

## Sheet: Sheet1
NGRIP		GISP2		GRIP		Reland		Law Dome		TALDICE		EDML		EDC		Dome Fuji		Taylor Dome		Vostok		Byrd		Siple Dome		W8709A-8		PC-6		BS79-38		SU81-18		MD95-2037		M39-008		MD95-2043		MD01-2421		KT92-17 St. 14		MD98-2195		GeoB 5844-2		ODP 658C
Age (kabp)	d18O	Age (kabp)	d18O	Age (kabp)	d18O	Age (kabp)	d18O	Age (kabp)	d18O	Age (kabp)	d18O	Age (kabp)	d18O	Age (kabp)	dD	Age (kabp)	d18O	Age (kabp)	d18O	Age (kabp)	dD	Age (kabp)	d18O	Age (kabp)	d18O	Age (kabp)	UK'37	Age (kabp)	UK'37	Age (kabp)	UK'37	Age (kabp)	UK'37	Age (kabp)	UK'37	Age (kabp)	UK'37	Age (kabp)	UK'37	Age (kabp)	UK'37	Age (kabp)	UK'37	Age (kabp)	UK'37	Age (kabp)	UK'37	Age (kabp)	UK'37
9.01	-35.18	10.0037	-34.93	9.01	-35.26	9	-25.93	9.01263	-21.3519	9.01008	-36.4592	9.00032	-45.46	9.0171	-391.8	9.125	-53.97	9.0015	-38.61	9.009	-436.5	9.02748	-34.52	9.01176	-28.5548	9	0.477	9.023	0.58	9.125	0.66	9.372	0.688	9.00971	0.662127	9.0123	0.729254	9.01004	0.673595	9.0913	0.697	9.13931	0.834591	9.026	0.8414	9.036	0.9196	9.049	0.692
9.03	-34.92	10.0101	-34.95	9.03	-34.91	9.02	-25.54	9.02885	-20.6439	9.035	-37.3863	9.01159	-45.1	9.03697	-392.7	9.375	-53.81	9.0137	-38.42	9.058	-436	9.05523	-34.01	9.02681	-27.7991	9.9	0.448	9.156	0.55	9.452	0.579	9.552	0.67	9.11971	0.637679	9.04321	0.729146	9.07812	0.691397	10.0983	0.696	9.60864	0.783632	9.128	0.9094	9.264	0.9128	9.1	0.69
9.05	-34.73	10.0164	-34.45	9.05	-34.78	9.04	-25.96	9.0451	-20.9353	9.05996	-36.9756	9.02254	-44.84	9.05685	-401.1	9.625	-53.57	9.0259	-38.83	9.107	-437.1	9.08258	-33.88	9.04093	-26.8692	10.9	0.417	9.289	0.55	9.615	0.67	9.846	0.637	9.31771	0.6503	9.05867	0.729867	9.18024	0.666332	10.3225	0.717	10.078	0.798239	9.23	0.838	9.492	0.9094	9.253	0.689
9.07	-34.61	10.0227	-35.16	9.07	-34.77	9.06	-25.65	9.06139	-20.4317	9.08494	-36.8951	9.03316	-44.22	9.07672	-396.1	9.875	-53.73	9.0381	-39.33	9.156	-436.5	9.11142	-34.33	9.05914	-27.5335	12	0.364	9.423	0.56	9.871	0.598	10.418	0.676	9.41829	0.665177	9.07413	0.745318	9.24832	0.690053	10.7217	0.714	10.5473	0.788057	9.333	0.8448	9.72	0.9196	9.711	0.65
9.09	-34.98	10.0291	-35.2	9.09	-34.99	9.08	-26.14	9.07769	-20.4938	9.10978	-36.2449	9.04379	-44.34	9.09668	-397.7	10.125	-53.57	9.0503	-38.49	9.204	-434.1	9.13941	-34.27	9.0764	-27.5248	13.1	0.391	9.556	0.56	10.382	0.664	10.529	0.677	9.52829	0.644693	9.08959	0.737387	9.35044	0.67279	10.7779	0.715	11.0166	0.807532	9.435	0.8788	9.948	0.9128	9.864	0.665
9.11	-34.47	10.0357	-35.33	9.11	-33.58	9.1	-25.48	9.09401	-20.9098	9.13377	-36.8096	9.05444	-44.71	9.11664	-395.6	10.375	-53.52	9.0625	-38.92	9.252	-431.7	9.16663	-34.14	9.09414	-28.2331	13.2	0.369	9.689	0.52	10.637	0.634	10.804	0.563	9.63829	0.665948	9.10505	0.74428	9.41852	0.695392	10.8341	0.679	11.4859	0.792366	9.673	0.8244	10.176	0.9162	10.017	0.658
9.13	-34.34	10.0425	-36.02	9.13	-34.57	9.12	-25.79	9.11035	-20.4482	9.15775	-36.354	9.06513	-43.61	9.1366	-398.6	10.625	-53.37	9.0747	-38.41	9.298	-433	9.19409	-33.44	9.11273	-28.1196	13.9	0.308	9.823	0.54	10.893	0.602	11.073	0.493	9.74829	0.669031	9.12051	0.755846	9.52064	0.673417	10.8903	0.661	11.9553	0.801277	9.918	0.8278	10.404	0.8924	10.124	0.651
9.15	-34.7	10.0493	-34.98	9.15	-34.4	9.14	-25.41	9.12672	-20.5872	9.1817	-36.3945	9.07583	-45.23	9.157	-394.9	10.875	-53.56	9.0869	-39.85	9.346	-435.5	9.22125	-33.76	9.13139	-28.5335	14.2	0.309	9.956	0.54	11.342	0.52	11.337	0.494	9.85429	0.658876	9.13597	0.74897	9.55468	0.69033	10.9463	0.675	12.4246	0.80857	10.15	0.8108	10.632	0.8958	10.177	0.641
9.17	-34.83	10.0556	-34.73	9.17	-34.44	9.16	-25.34	9.14314	-20.9176	9.2056	-36.7671	9.08711	-45.51	9.17741	-394.9	11.125	-53.48	9.0991	-38.95	9.396	-438	9.24678	-33.38	9.14815	-28.1687	14.6	0.317	10.09	0.51	11.558	0.483	11.595	0.436	9.95429	0.64202	9.15143	0.739793	9.58872	0.675356	11.0024	0.655	12.8939	0.789972	10.388	0.8006	11.0051	0.8652	10.23	0.655
9.19	-34.92	10.062	-35.07	9.19	-34.99	9.18	-25.86	9.15955	-20.6872	9.22914	-36.3427	9.099	-45.35	9.19782	-407.4	11.375	-53.18	9.1113	-38.44	9.445	-437.2	9.27277	-34.14	9.1643	-28.1576	14.7	0.331	10.223	0.54	11.775	0.571	11.847	0.438	10.0552	0.619353	9.16689	0.750878	9.69084	0.674708	11.0585	0.621	12.9917	0.777754	10.627	0.7972	11.3781	0.8482	10.402	0.658
9.21	-35.62	10.0683	-34.15	9.21	-34.76	9.2	-25.87	9.176	-21.1205	9.25265	-37.5063	9.11088	-45.47	9.21875	-403.4	11.625	-53.72	9.1235	-39.93	9.494	-433.9	9.3	-34.46	9.1806	-27.9336	15	0.339	10.356	0.52	12.208	0.45	12.094	0.498	10.16	0.616012	9.18235	0.746617	9.75892	0.699678	11.1151	0.611	13.461	0.753796	10.865	0.7802	11.7512	0.8448	10.575	0.655
9.23	-35.66	10.0747	-35.65	9.23	-35.04	9.22	-25.07	9.19246	-21.3468	9.27613	-35.5557	9.12229	-44.85	9.23968	-392.2	11.875	-53.62	9.1357	-38.83	9.542	-433.8	9.32772	-33.38	9.19726	-27.3475	15.2	0.328	10.49	0.52	12.512	0.407	12.336	0.481	10.2669	0.592993	9.19781	0.753244	9.85523	0.682745	11.1722	0.639	13.9304	0.757469	11.103	0.7802	12.1243	0.8482	10.748	0.649
9.25	-36.05	10.0813	-34.55	9.25	-35.86	9.24	-25.46	9.2065	-20.8685	9.29956	-35.3916	9.13322	-44.94	9.26062	-400.4	12.125	-54.54	9.1479	-37.7	9.589	-430.2	9.35376	-33.95	9.21299	-27.7307	15.5	0.326	10.623	0.51	12.642	0.468	12.573	0.533	10.3769	0.562594	9.21326	0.7293	9.91169	0.696443	11.2294	0.649	14.3997	0.75637	11.342	0.77	12.4973	0.8584	10.921	0.665
9.27	-35.19	10.0876	-35.02	9.27	-34.91	9.26	-25.25	9.21888	-20.803	9.32277	-36.1581	9.14415	-44.16	9.2795	-391.1	12.375	-55.15	9.1723	-38.1	9.635	-429.6	9.38157	-34.14	9.22822	-27.8743	15.8	0.337	10.756	0.47	13.086	0.508	12.804	0.538	10.4869	0.564733	9.22872	0.726956	9.99637	0.668513	11.2866	0.587	14.869	0.771118	11.58	0.7836	12.8704	0.872	11.094	0.651
9.29	-35.04	10.0943	-35.69	9.29	-34.45	9.28	-26.18	9.2321	-21.0651	9.34596	-36.8767	9.15464	-41.68	9.29838	-388.5	12.625	-54.72	9.1845	-37.97	9.682	-435.4	9.40781	-34.01	9.24317	-27.7671	16.3	0.308	10.89	0.45	13.321	0.519	13.252	0.561	10.5969	0.519061	9.2772	0.741629	10.0528	0.661467	11.3432	0.604	15.3383	0.751524	11.818	0.804	13.2435	0.8788	11.267	0.673
9.31	-34.91	10.101	-35.38	9.31	-34.5	9.3	-26.62	9.26027	-21.1361	9.36912	-36.2339	9.16469	-44.25	9.31727	-394.8	12.875	-55.89	9.1967	-38.77	9.732	-437.4	9.43775	-34.58	9.25737	-27.2734	16.6	0.271	11.023	0.45	13.556	0.518	13.681	0.565	10.7006	0.568672	9.3752	0.729579	10.1375	0.648118	11.3992	0.608	15.8077	0.699088	12.295	0.7462	13.5011	0.889	11.44	0.672
9.33	-34.56	10.1075	-34.57	9.33	-34.46	9.32	-25.9	9.27686	-20.8339	9.39226	-37.5234	9.17474	-45.99	9.33726	-397.7	13.125	-55.84	9.2089	-39.62	9.782	-437.6	9.46708	-34.14	9.27391	-28.388	17	0.323	11.157	0.44	14.026	0.462	13.888	0.565	10.7949	0.528103	9.4732	0.728314	10.194	0.643971	11.4553	0.577	16.277	0.740422	12.405	0.7496	13.6434	0.8924	11.612	0.682
9.35	-34.87	10.114	-35.73	9.35	-34.83	9.34	-25.82	9.29348	-20.643	9.41666	-36.576	9.18509	-44.72	9.35726	-401.2	13.375	-55.79	9.2211	-39.18	9.831	-436.9	9.49571	-33.06	9.28804	-27.8366	17.4	0.333	11.29	0.43	14.262	0.497	14.091	0.553	10.8954	0.544379	9.5712	0.728103	10.2787	0.641792	11.5113	0.57	16.609	0.74584	12.516	0.7734	13.7857	0.8924	11.785	0.671
9.37	-34.8	10.1209	-35.67	9.37	-34.19	9.36	-25.7	9.31013	-20.7666	9.44103	-37.671	9.19575	-44.34	9.37726	-391.9	13.625	-55.55	9.2333	-38.34	9.881	-434.5	9.52346	-33.31	9.30172	-27.0197	18.1	0.315	11.535	0.43	14.497	0.511	14.485	0.542	11.0966	0.527952	9.6692	0.728279	10.3351	0.676267	11.5671	0.578	16.941	0.735324	12.626	0.787	13.9279	0.8856	11.958	0.671
9.39	-34.83	10.1278	-35.66	9.39	-34.4	9.38	-25.65	9.3268	-20.5955	9.46537	-35.6224	9.20641	-44.01	9.39665	-393.3	13.875	-55.53	9.2455	-38.57	9.929	-434.5	9.55164	-33.25	9.3135	-27.9657	18.5	0.323	11.657	0.46	14.967	0.475	14.675	0.524	11.1217	0.51478	9.7672	0.721069	10.4198	0.657109	11.6226	0.539	17.107	0.721154	12.736	0.7938	14.0702	0.889	12.131	0.663
9.41	-35.12	10.1346	-35.62	9.41	-34.62	9.4	-25.5	9.34351	-20.7849	9.48966	-36.6417	9.21748	-45.72	9.41605	-394.3	14.125	-55.64	9.2577	-38.72	9.978	-436.1	9.57991	-32.68	9.32657	-27.4818	19	0.319	11.78	0.43	15.202	0.52	14.861	0.541	11.1469	0.526961	9.8652	0.742511	10.4763	0.674081	11.6781	0.563	17.4393	0.723764	12.957	0.7836	14.2125	0.8958	12.304	0.658
9.43	-35.12	10.1413	-35.26	9.43	-34.33	9.42	-25.78	9.36023	-20.7053	9.51348	-36.604	9.22894	-44.56	9.43545	-395	14.375	-55.29	9.2699	-38.65	10.027	-433.8	9.60866	-32.87	9.34217	-28.3735	19.2	0.301	12.027	0.42	15.399	0.58	15.044	0.488	11.2349	0.520068	9.9632	0.717819	10.5609	0.667955	11.7336	0.564	17.7717	0.713503	13.067	0.7666	14.3547	0.9026	12.477	0.665
9.45	-34.92	10.148	-35.58	9.45	-34.36	9.44	-25.5	9.37698	-20.7014	9.53727	-36.5035	9.2404	-44.76	9.45441	-392.4	14.625	-55.34	9.2943	-37.91	10.075	-434.9	9.63597	-32.42	9.35769	-27.6735	20.5	0.249	12.274	0.41	15.68	0.445	15.223	0.461	11.3291	0.54161	10.0612	0.690915	10.6174	0.648795	11.7891	0.582	18.104	0.757385	13.178	0.8142	14.497	0.753	12.649	0.675
9.47	-34.66	10.155	-35.96	9.47	-34.6	9.46	-25.18	9.39375	-20.4005	9.56103	-37.4522	9.25127	-43.32	9.47338	-393.5	14.875	-56.27	9.3065	-37.86	10.124	-435.5	9.66487	-33.38	9.37163	-27.6474			12.521	0.43	15.82	0.494	15.571	0.446	11.436	0.527692	10.1592	0.731086	10.7021	0.650799	11.8446	0.513	18.4363	0.738207	13.288	0.787	14.7136	0.7292	12.822	0.665
9.49	-35.01	10.162	-36.02	9.49	-34.44	9.48	-25.72	9.40805	-20.9647	9.58476	-36.008	9.26155	-44.01	9.49235	-390	15.125	-55.95	9.3187	-38.41	10.172	-430	9.69238	-32.61	9.38567	-27.546			12.845	0.42	15.961	0.493	15.74	0.477	11.5491	0.555099	10.2572	0.741257	10.7585	0.655905	11.9001	0.555	18.7687	0.741536	13.398	0.7734	15.1469	0.7224	12.995	0.662
9.51	-34.56	10.1692	-36.01	9.51	-34.53	9.5	-25.77	9.42236	-20.7358	9.60848	-36.7941	9.27183	-44.56	9.52872	-388.5	15.375	-56.14	9.3309	-37.93	10.218	-428.7	9.71993	-33	9.39849	-27.7441			13.17	0.4	16.242	0.444	15.906	0.474	11.6434	0.553443	10.3552	0.745137	10.8395	0.663667	12.0116	0.553	19.101	0.775468	13.509	0.7734	15.5802	0.702	13.168	0.657
9.53	-34.98	10.176	-35.06	9.53	-35.46	9.52	-25.68	9.4392	-21.4241	9.63217	-37.0214	9.28224	-43.92	9.5469	-394.3	15.625	-56.22	9.3436	-37.94	10.265	-432.8	9.74737	-33.57	9.4092	-27.7868			13.492	0.4	16.523	0.395	16.069	0.456	11.7503	0.542861	10.4532	0.770095	10.8884	0.656449	12.334	0.491	19.6675	0.745777	13.619	0.7632	16.0135	0.6952	13.341	0.65
9.55	-35.13	10.1828	-35.99	9.55	-34.63	9.54	-25.96	9.45607	-20.8887	9.65582	-36.0623	9.29278	-43.86	9.56705	-403.6	15.875	-56.33	9.359	-37.97	10.315	-439.5	9.77374	-33.69	9.41902	-28.1212			13.646	0.4	16.663	0.423	16.229	0.442	11.8634	0.556418	10.5512	0.760982	10.9618	0.644558	12.4431	0.501	20.234	0.75365	13.729	0.7768	16.4468	0.5966	13.514	0.649
9.57	-34.95	10.1897	-35.33	9.57	-34.43	9.56	-25.67	9.47296	-21.0081	9.67943	-36.937	9.30332	-44.73	9.5872	-393.3	16.125	-56.62	9.3692	-39.16	10.366	-437.4	9.80147	-33.57	9.43159	-28.2981			13.799	0.4	16.803	0.414	16.387	0.431	11.9703	0.540039	10.6996	0.745176	11.0107	0.609566	12.6645	0.529	20.8005	0.761763	13.84	0.7564	16.88	0.7258	13.673	0.65
9.59	-34.77	10.1964	-35.52	9.59	-34.71	9.58	-25.44	9.48988	-20.7305	9.70286	-36.1337	9.31449	-45.39	9.60735	-398	16.375	-57.44	9.3819	-38.84	10.415	-434.1	9.82844	-32.74	9.44318	-28.4557			13.954	0.4	17.084	0.41	16.543	0.443	12.0834	0.542371	10.9236	0.746248	11.0841	0.623429	12.7752	0.481	21.367	0.744479	13.95	0.7938	17.3003	0.7598	13.784	0.655
9.61	-34.96	10.2031	-35.47	9.61	-34.81	9.6	-26.15	9.50684	-20.7232	9.72625	-36.5193	9.32628	-45	9.62644	-391	16.625	-57.35	9.3947	-38.62	10.465	-436	9.85623	-33	9.45724	-28.2089			14.18	0.41	17.365	0.438	16.604	0.457	12.1589	0.566234	11.1476	0.734574	11.133	0.632513	13	0.53	21.9335	0.780369	14.061	0.7836	17.6814	0.7632	13.896	0.647
9.63	-34.85	10.2098	-35.07	9.63	-34.88	9.62	-25.39	9.52381	-20.9469	9.74961	-37.4166	9.33807	-43.1	9.64553	-395.8	16.875	-57.95	9.4075	-38.34	10.515	-436	9.88342	-33.31	9.47364	-27.6247			14.405	0.38	17.719	0.451	16.726	0.418	12.1777	0.578495	11.3716	0.747416	11.2064	0.642367	13.2326	0.519			14.171	0.7564	18.0625	0.7972	14.008	0.657
9.65	-34.84	10.2165	-35.47	9.65	-34.39	9.64	-25.95	9.54081	-20.8049	9.77304	-36.5038	9.34963	-44.19	9.66462	-386.4	17.125	-58.63	9.4203	-38.84	10.564	-436	9.91052	-33.12	9.48895	-27.8323			14.63	0.39	18.073	0.438	16.877	0.449	12.1966	0.564227	11.5956	0.717458	11.2553	0.634583	13.4687	0.556			14.392	0.7462	18.4436	0.804	14.119	0.659
9.67	-34.62	10.2234	-35.85	9.67	-34.04	9.66	-26.25	9.55783	-20.4563	9.79747	-37.3399	9.36096	-45.25	9.68359	-391.8	17.375	-57.91	9.433	-39.1	10.614	-436.6	9.94072	-32.36	9.50397	-27.4562			14.76	0.38	18.781	0.43	16.967	0.438	12.2846	0.55096	11.8196	0.677512	11.3287	0.635666	13.5873	0.576			14.505	0.7292	18.8248	0.8074	14.231	0.649
9.69	-34.68	10.2305	-36.14	9.69	-34.99	9.68	-25.65	9.57317	-20.2613	9.82187	-37.268	9.37228	-43.97	9.70255	-398.2	17.625	-58.65	9.4458	-39.88	10.665	-436.9	9.96895	-32.74	9.51869	-27.7526			14.891	0.36	19.135	0.425	17.115	0.423	12.3977	0.583787	12.0436	0.670507	11.4511	0.602894	13.7059	0.58			14.612	0.736	19.1106	0.8142	14.343	0.658
9.71	-34.87	10.2374	-34.75	9.71	-34.58	9.7	-25.72	9.58855	-20.3023	9.84625	-36.682	9.38359	-44.82	9.72151	-391.6	17.875	-59.12	9.4586	-39.19	10.715	-435.2	9.99815	-33.38	9.53366	-28.415			15.021	0.36	20.906	0.428	17.261	0.447	12.492	0.585364	12.2676	0.611029	11.5	0.598607	13.8233	0.596			14.723	0.7258	19.587	0.804	14.455	0.674
9.73	-34.66	10.2438	-34.52	9.73	-34.91	9.72	-25.13	9.60565	-19.9889	9.87042	-35.7346	9.39488	-44.58	9.73994	-393.4	18.125	-59.01	9.4713	-37.99	10.764	-432.5	10.0258	-33.31	9.55883	-27.416			15.151	0.38	21.26	0.412	17.435	0.414	12.5989	0.577648	12.4916	0.636655	11.5734	0.572993	13.9396	0.576			14.833	0.719	19.8724	0.7972	14.566	0.673
9.75	-34.49	10.2502	-35.14	9.75	-35.01	9.74	-25.3	9.62277	-20.2618	9.89347	-36.8195	9.40618	-44.74	9.75837	-384.4	18.375	-59.28	9.4841	-39.6	10.812	-433.5	10.0523	-33.25	9.57847	-28.5762			15.28	0.39	21.968	0.42	17.578	0.469	12.712	0.598347	12.7539	0.538145	11.6223	0.571321	14.1722	0.588			15.054	0.7156	20.1579	0.804	14.678	0.677
9.77	-35.12	10.2572	-36.28	9.77	-35.1	9.76	-25.72	9.63992	-20.5102	9.91651	-36.8404	9.41758	-45	9.7768	-391.3	18.625	-59.44	9.4969	-39.51	10.861	-434.5	10.0808	-33.63	9.593	-28.2151			15.412	0.41			17.72	0.499	12.8189	0.590233	13.0736	0.675896	11.7024	0.521619	14.3995	0.585			15.274	0.7156	20.4433	0.8006	14.79	0.681
9.79	-35.37	10.2645	-36.15	9.79	-34.25	9.78	-25.96	9.65709	-20.0016	9.93954	-36.4962	9.42911	-45.78	9.79496	-391	18.875	-59.03	9.5096	-38.69	10.91	-431.6	10.1076	-33.38	9.60869	-28.571			18.165	0.49			17.862	0.503	12.932	0.602046	13.3933	0.675333	11.7604	0.538013	14.6251	0.554			15.605	0.7292	20.7288	0.821	15.01	0.693
9.81	-35.22	10.2721	-36.92	9.81	-34.81	9.8	-25.33	9.67431	-20.6606	9.96256	-37.3698	9.44063	-43.91	9.81311	-388.3	19.125	-59.28	9.5224	-40.15	10.957	-431.3	10.1361	-33.69	9.62506	-28.1157			18.382	0.48			18.003	0.507	13.0263	0.601589	13.7131	0.659202	11.8472	0.532347	14.8577	0.543			15.826	0.719	21.0142	0.8142	15.241	0.681
9.83	-34.54	10.2797	-36.08	9.83	-34.63	9.82	-25.78	9.69154	-20.5697	9.98563	-35.7324	9.45213	-44.51	9.83127	-391.4	19.375	-59.57	9.5352	-38.32	11.005	-431.9	10.1637	-33.88	9.6388	-28.2677			18.599	0.48			18.143	0.526	13.1457	0.594066	14.0328	0.663104	11.9052	0.552685	15.0926	0.545			15.936	0.7122			15.473	0.681
9.85	-35.06	10.287	-36.26	9.85	-34.63	9.84	-26.26	9.70879	-20.627	10.0087	-36.5684	9.46361	-45.35	9.84891	-382.9	19.625	-59.29	9.548	-38.01	11.053	-430.3	10.1914	-33.57	9.65141	-28.2816			18.816	0.47			18.282	0.517	13.24	0.644383	14.3525	0.65836	11.9341	0.549365	15.324	0.551			16.047	0.736			15.704	0.673
9.87	-35.26	10.2943	-36.41	9.87	-34.6	9.86	-25.49	9.72607	-20.1631	10.0317	-36.3934	9.47509	-44.57	9.86654	-387.2	19.875	-59.27	9.5607	-37.99	11.1	-429.8	10.2197	-34.27	9.66402	-28.758			19.033	0.48			18.422	0.522	13.28	0.594075	14.6723	0.646196	11.992	0.53788	15.5543	0.55			16.16	0.7088			15.936	0.681
9.89	-34.85	10.3016	-35.8	9.89	-34.73	9.88	-25.9	9.74165	-19.9986	10.0548	-37.5319	9.48641	-44.77	9.88418	-405.5	20.125	-59.4	9.5735	-38.64	11.146	-425.8	10.2456	-33.88	9.68751	-28.2796			19.25	0.47			18.561	0.504	13.34	0.619371	14.992	0.67217	12.0489	0.514306	16.0229	0.582			16.267	0.7156			15.81	0.702
9.91	-35.46	10.3085	-35.33	9.91	-35.43	9.9	-25.93	9.75726	-20.1806	10.0786	-37.0593	9.49758	-44.4	9.9043	-391.7	20.375	-59.36	9.5863	-38.57	11.191	-425.3	10.2721	-34.27	9.70328	-28.1886			19.467	0.47			18.701	0.508	13.38	0.597999	15.3117	0.677465	12.1326	0.504511	16.1857	0.573			16.378	0.7122			15.915	0.694
9.93	-34.65	10.3153	-35.36	9.93	-34.05	9.92	-26.05	9.77462	-20.7921	10.1024	-35.9315	9.50875	-44.4	9.92441	-392.1	20.625	-59.63	9.599	-39.27	11.237	-431.2	10.3003	-34.01	9.71744	-28.1357			19.684	0.51			18.841	0.522	13.42	0.600253	15.6314	0.669038	12.1884	0.480837	16.416	0.536			16.488	0.7122			16.021	0.698
9.95	-35.1	10.322	-34.96	9.95	-34.84	9.94	-25.68	9.792	-20.3851	10.1261	-37.2067	9.51989	-44.47	9.94453	-400.4	20.875	-59.58	9.6118	-38.46	11.286	-433	10.3291	-34.65	9.73476	-28.7699			19.901	0.5			18.981	0.508	13.48	0.585984	15.9512	0.663462	12.2721	0.455111	16.6468	0.552			16.929	0.7088			16.126	0.698
9.97	-34.94	10.3286	-35.29	9.97	-34.6	9.96	-26.26	9.80941	-20.7275	10.1497	-36.7778	9.53098	-44.76	9.96354	-386.7	21.125	-59.74	9.6246	-38.57	11.334	-431.7	10.3554	-34.77	9.74851	-28.5282			20.119	0.49			19.121	0.519	13.58	0.587561	16.2033	0.530719	12.3278	0.45627	16.8794	0.531			17.371	0.6986			16.232	0.678
9.99	-35.11	10.3355	-35.55	9.99	-34.82	9.98	-25.45	9.82685	-20.6888	10.1732	-37.7008	9.54208	-44.06	9.98256	-394.5	21.375	-59.45	9.6374	-38.62	11.383	-434.5	10.3825	-34.58	9.76427	-27.5306			20.336	0.47			19.263	0.515	13.62	0.612117	16.505	0.586627	12.4115	0.444962	17.1108	0.606			17.592	0.7122			16.337	0.676
10.01	-35.79	10.3422	-34.99	10.01	-35.24	10	-26.41	9.84433	-20.7169	10.1965	-36.4747	9.55328	-43.37	10.0016	-389.9	21.625	-59.22	9.6501	-39.28	11.434	-437.4	10.4112	-34.71	9.7802	-28.0803			20.553	0.48			19.405	0.546	13.68	0.589383	16.6559	0.539522	12.4673	0.441809	17.3387	0.531			17.702	0.7088			16.443	0.666
10.03	-35.21	10.3491	-35.77	10.03	-35.3	10.02	-25.88	9.86182	-20.638	10.2198	-36.3604	9.56458	-45.34	10.0208	-394.7	21.875	-59.56	9.6629	-38.35	11.485	-437.8	10.441	-33.69	9.79374	-28.0418			20.77	0.48			19.548	0.52	13.74	0.631404	16.8067	0.546515	12.6068	0.450962	17.5678	0.614			17.815	0.6986			16.548	0.691
10.05	-35.32	10.3558	-34.56	10.05	-35.4	10.04	-25.77	9.87934	-21.0892	10.2428	-37.0614	9.57588	-45.08	10.04	-396.6			9.6757	-38	11.537	-439.5	10.4688	-34.14	9.81044	-27.8765			20.987	0.49			19.838	0.505	13.78	0.589608	16.9576	0.534213	12.6905	0.437929	17.9167	0.612			18.033	0.7156			16.654	0.682
10.07	-35.29	10.3623	-35.09	10.07	-35.42	10.06	-25.93	9.89688	-21.3272	10.2657	-37.2208	9.58682	-44.13	10.0593	-388.6			9.6886	-36.91	11.59	-439.6	10.4955	-34.71	9.82428	-28.2715			21.204	0.48			20.164	0.505	13.8	0.584494	17.2593	0.544236	12.7463	0.45148	18.0301	0.592			18.143	0.7156			16.759	0.707
10.09	-35.45	10.3691	-35.55	10.09	-34.7	10.08	-26.29	9.91269	-21.2367	10.2885	-36.558	9.5974	-44.3	10.0783	-392.9			9.702	-37.77	11.642	-439.7	10.5226	-34.08	9.8413	-29.512			21.508	0.47			20.436	0.508	13.84	0.606941	17.4101	0.532207	12.8299	0.463642	18.251	0.555			18.254	0.6782			16.865	0.708
10.11	-34.99	10.3758	-34.52	10.11	-35.65	10.1	-26.12	9.92855	-20.8939	10.3114	-36.7226	9.60799	-43.32	10.0973	-395.2			9.7288	-39.23	11.695	-441	10.5493	-34.46	9.85648	-28.7999			21.726	0.47			20.746	0.49	13.88	0.592453	17.5609	0.526105	12.8578	0.477334	19.1668	0.611			18.364	0.7054			16.97	0.725
10.13	-35.02	10.3828	-36.51	10.13	-34.9	10.12	-25.92	9.9448	-20.9253	10.3342	-36.6829	9.61861	-43.99	10.1164	-389.1			9.7422	-39.21	11.749	-443.2	10.578	-33.95	9.87614	-29.1713			21.944	0.48			21	0.482	14.08	0.550864	17.8626	0.513674	12.9694	0.498187	19.6198	0.623			18.474	0.7156			17.076	0.723
10.15	-34.89	10.39	-35.29	10.15	-34.69	10.14	-26.39	9.95969	-20.7957	10.357	-36.6664	9.62927	-44.24	10.1348	-388.7			9.7556	-38.48	11.805	-444.2	10.6059	-34.4	9.89961	-28.2816							21.195	0.466	14.18	0.528282	18.0135	0.548842	13.0252	0.513758	20.0826	0.631			18.585	0.7054			17.181	0.724
10.17	-35.93	10.3968	-35.26	10.17	-35.37	10.16	-26.33	9.97461	-20.8953	10.3798	-37.1198	9.63992	-44.39	10.1532	-391.8			9.769	-36.82	11.861	-447.1	10.6345	-33.44	9.92024	-28.2639							21.527	0.468	14.24	0.615894	18.1643	0.588566	13.1719	0.527454	20.5437	0.632			18.695	0.719			17.287	0.713
10.19	-35.54	10.404	-36.57	10.19	-35.3	10.18	-26.54	9.99104	-21.403	10.4026	-36.4367	9.65089	-43.83	10.1717	-388.8			9.7824	-37.49	11.918	-445.3	10.6615	-33.57	9.93997	-28.6817							21.869	0.492	14.335	0.516991	18.3695	0.59099	13.3536	0.522694	21.0082	0.656			18.805	0.7258			17.394	0.706
10.21	-36.33	10.4113	-35.3	10.21	-35.52	10.2	-26.62	10.009	-20.9011	10.4255	-36.5981	9.66215	-44.95	10.1902	-397.7			9.7958	-38.46	11.973	-443.1	10.6878	-33.44	9.95606	-29.0313									14.43	0.511094	18.7921	0.618063	13.4501	0.531133	21.2125	0.645			18.916	0.7122			17.501	0.702
10.23	-36.39	10.4184	-36.35	10.23	-35.7	10.22	-26.37	10.027	-21.1524	10.4484	-37.2963	9.67342	-44.49	10.2087	-390.4			9.8091	-37.22	12.029	-447	10.714	-33.57	9.97229	-28.9313									14.49	0.549506	19.2147	0.581597	13.4911	0.548111	21.7514	0.573			19.026	0.702			17.609	0.693
10.25	-36.01	10.4255	-35.13	10.25	-35.49	10.24	-26.15	10.045	-21.2463	10.4714	-37.1884	9.68425	-43.69	10.2271	-382.1			9.8225	-37.56	12.087	-448.5	10.7421	-33.82	9.98817	-28.8807									14.53	0.499508	19.6372	0.588475	13.5524	0.529565					19.136	0.719			17.716	0.698
10.27	-36.01	10.4325	-35.71	10.27	-35.46	10.26	-26.2	10.063	-21.3346	10.4947	-36.6645	9.69465	-42.83	10.2453	-387.9			9.8359	-37.88	12.144	-446.5	10.7677	-33.57	10.0058	-27.9456									14.63	0.518819	20.0598	0.591085	13.5934	0.564419					19.247	0.7054			17.823	0.691
10.29	-35.2	10.4395	-35.55	10.29	-35.23	10.28	-26.52	10.0784	-21.1511	10.5181	-36.8158	9.70505	-44.41	10.2635	-390.6			9.8493	-38.07	12.202	-447.3	10.7932	-33.95	10.0239	-28.6045									14.73	0.535382	20.4824	0.590147	13.6547	0.559033					19.357	0.7292			17.93	0.695
10.31	-36.12	10.4471	-37.16	10.31	-35.58	10.3	-26.24	10.091	-21.2795	10.5415	-36.8977	9.71567	-43.51	10.2817	-393.3			9.8627	-37.82	12.261	-453.2	10.8175	-34.58	10.0416	-28.8646									14.83	0.552652	20.9049	0.575147	13.6957	0.554968					19.47	0.7054			18.037	0.705
10.33	-36.18	10.4548	-35.84	10.33	-35.26	10.32	-26.51	10.1062	-21.4827	10.5639	-36.5832	9.72652	-44.4	10.3004	-388.1			9.8761	-36.68	12.323	-455	10.8417	-34.84	10.0572	-28.5987									15.455	0.548714	21.3275	0.574371	13.757	0.542006					19.578	0.7054			18.144	0.712
10.35	-36.36	10.462	-35.93	10.35	-36.41	10.34	-26.82	10.124	-20.8219	10.5864	-36.5542	9.73737	-44.05	10.3192	-391.6			9.8895	-37.59	12.385	-453.6	10.8678	-34.96	10.0733	-28.8566									16.08	0.571044			13.798	0.556296					19.688	0.7292			18.252	0.714
10.37	-35.96	10.4694	-36.41	10.37	-36.06	10.36	-26.66	10.1418	-21.1971	10.6089	-36.5524	9.74845	-44.53	10.338	-396.9			9.9029	-37.46	12.446	-451.5	10.8921	-34.84	10.0892	-28.3359									16.705	0.550441			13.8593	0.553888					19.798	0.804			18.359	0.71
10.39	-36.12	10.4766	-35.25	10.39	-35.47	10.38	-26.78	10.1596	-21.2551	10.6315	-35.3267	9.75975	-44.45	10.3573	-398.7			9.9163	-38.54	12.507	-452.4	10.9172	-34.96	10.108	-28.9924									17.33	0.556161			13.9003	0.548398					20.185	0.7904			18.466	0.721
10.41	-36.04	10.4836	-35.77	10.41	-35.1	10.4	-26.75	10.1775	-21.5555	10.6539	-36.6248	9.77106	-43.98	10.3767	-386.6			9.9297	-39.06	12.569	-455.3	10.9416	-34.71	10.1231	-28.7193									17.96	0.54781			13.9616	0.543527					20.572	0.7156			18.573	0.717
10.43	-35.53	10.4905	-34.78	10.43	-35.17	10.42	-27.15	10.1953	-21.1591	10.6763	-36.6921	9.78263	-44.83	10.3961	-390.7			9.9565	-38.21	12.632	-455.3	10.9685	-34.39	10.1354	-28.2879									18.59	0.564686			14.0026	0.554102					20.682	0.7156			18.68	0.721
10.45	-36.34	10.4973	-35.52	10.45	-35.22	10.44	-26.27	10.2133	-21.0266	10.6987	-37.5295	9.79447	-45.84	10.4149	-391.2			9.9698	-37.5	12.694	-453.27	10.9946	-34.2	10.1484	-28.2994									18.965	0.580444			14.0639	0.536613					20.791	0.7258			18.788	0.73
10.47	-35.46	10.5044	-35.68	10.47	-35.53	10.46	-26.79	10.2312	-21.0738	10.7217	-37.8944	9.8063	-43.58	10.4337	-389.5			9.9832	-37.87	12.755	-451.23	11.0202	-35.09	10.1625	-28.0734									19.215	0.560148			14.1049	0.557221					20.901	0.7156			18.895	0.728
10.49	-35.73	10.5114	-35.58	10.49	-35.92	10.48	-26.54	10.2492	-21.3175	10.7471	-37.8105	9.81766	-43.51	10.4525	-400.9			9.9966	-38.95	12.815	-449.2	11.0454	-34.33	10.1767	-28.0858									19.84	0.55771			14.1662	0.530773					21.01	0.719			19.002	0.718
10.51	-35.86	10.5185	-35.59	10.51	-35.64	10.5	-26.04	10.268	-21.0244	10.7725	-36.4117	9.82854	-43.75	10.4722	-388.6			10.01	-37.88	12.874	-450.2	11.0701	-33.95	10.1901	-27.9363									20.215	0.575447			14.2072	0.533234					21.12	0.7326			19.109	0.697
10.53	-35.99	10.5258	-36.39	10.53	-36.31	10.52	-26.2	10.2879	-21.5449	10.7976	-36.7107	9.83942	-44.4	10.4919	-397.9			10.023	-38.1	12.934	-450.8	11.0966	-34.08	10.2059	-28.5598									20.465	0.558465			14.2685	0.55674					21.229	0.7802			19.216	0.685
10.55	-35.89	10.5333	-35.99	10.55	-35.82	10.54	-26.59	10.3078	-21.3536	10.8208	-36.4001	9.8505	-44.15	10.5116	-393			10.037	-37.87	12.994	-451.8	11.1213	-33.82	10.2189	-28.1731									21.237	0.578028			14.3254	0.535272					21.448	0.7292			19.323	0.681
10.57	-36.12	10.5404	-35.56	10.57	-35.47	10.56	-27.18	10.3277	-21.2345	10.8441	-37.1421	9.86177	-44.16	10.5316	-394.4			10.05	-37.01	13.055	-452.9	11.1464	-34.14	10.2313	-28.1107									21.43	0.558495			14.3618	0.505724					21.558	0.7326			19.431	0.685
10.59	-36.13	10.5476	-35.8	10.59	-35.44	10.58	-26.69	10.3476	-21.4439	10.8675	-36.2578	9.87305	-44.21	10.5515	-399.4			10.064	-37.45	13.116	-452.3	11.1721	-33.44	10.2442	-27.9758									21.77	0.567309			14.4345	0.514827					21.67	0.7462			19.538	0.668
10.61	-36.16	10.5548	-35.7	10.61	-36.09	10.6	-26.44	10.3676	-21.1323	10.8909	-36.4678	9.88461	-43.51	10.5715	-388.2			10.078	-38.24	13.177	-452.1	11.1969	-33.69	10.2548	-28.5503													14.5073	0.523914					21.777	0.7394			19.645	0.667
10.63	-35.5	10.5622	-36.55	10.63	-35.83	10.62	-26.47	10.3877	-21.3044	10.9143	-36.6762	9.89645	-45.3	10.5892	-386.8			10.092	-38.41	13.237	-450.5	11.2227	-33.82	10.2679	-28.5194													14.6165	0.502903					21.886	0.736			19.847	0.648
10.65	-35.77	10.5699	-36.29	10.65	-36.27	10.64	-26.64	10.4077	-21.1495	10.9378	-37.1938	9.90829	-45.03	10.6069	-383			10.107	-39.24	13.296	-448.8	11.2514	-34.08	10.2849	-29.1484													14.6892	0.478789					21.996	0.7292			20.085	0.623
10.67	-36.05	10.5771	-35.43	10.67	-35.71	10.66	-26.32	10.4278	-21.3348	10.9614	-37.8971	9.91966	-43.74	10.6246	-387.5			10.123	-37.77	13.355	-448.8	11.2783	-33.44	10.2999	-28.155													14.8362	0.461548									20.26	0.589
10.69	-36.45	10.5838	-34.43	10.69	-36.14	10.68	-26.5	10.4459	-20.8839	10.9853	-36.5561	9.93055	-43.89	10.6416	-390.1			10.135	-38.41	13.414	-451.8	11.305	-33.69	10.3171	-27.9956													14.9846	0.437444									20.435	0.615
10.71	-35.88	10.5913	-37.02	10.71	-36.1	10.7	-26.62	10.4638	-20.7701	11.0091	-35.8339	9.94144	-43.64	10.6587	-377.1			10.149	-38.67	13.476	-455.5	11.3309	-33.88	10.3301	-27.9229													15.2072	0.486622									20.61	0.613
10.73	-36.22	10.599	-35.77	10.73	-35.62	10.72	-26.77	10.4836	-20.9052	11.0329	-36.3545	9.95262	-43.9	10.6757	-397.4			10.163	-37.83	13.539	-453.9	11.3545	-33.88	10.3448	-27.9878													15.3556	0.468552									20.785	0.583
10.75	-36.83	10.6065	-36.48	10.75	-36.19	10.74	-27.02	10.5033	-21.4217	11.0558	-36.7919	9.96409	-44.51	10.6953	-390.6			10.191	-38.62	13.6	-451.2	11.3835	-33.82	10.3578	-29.5945													15.5782	0.426486									20.96	0.653
10.77	-35.84	10.614	-36.1	10.77	-35.99	10.76	-26.8	10.5231	-21.2911	11.0787	-36.2055	9.97579	-44.21	10.7149	-393.2			10.204	-38.8	13.659	-449.4	11.4117	-33.82	10.3736	-27.8311													15.7266	0.45707									21.135	0.619
10.79	-36.59	10.6218	-36.62	10.79	-36.65	10.78	-26.64	10.543	-21.7169	11.1015	-37.099	9.98713	-43.45	10.7345	-395.2			10.22	-38.61	13.718	-447.2	11.4392	-33.88	10.3898	-28.4743													16.0234	0.443996									21.31	0.646
10.81	-36.09	10.6293	-35.67	10.81	-36.54	10.8	-27.14	10.5629	-21.5939	11.1245	-36.7629	9.99809	-44.09	10.7539	-393.7			10.231	-37.05	13.774	-442.9	11.4677	-34.3	10.4052	-28.3534													16.0976	0.431015									21.485	0.666
10.83	-37.23	10.6366	-36.29	10.83	-36.33	10.82	-26.9	10.5828	-21.7924	11.1487	-37.3038	10.0093	-44.26	10.7733	-392.9			10.249	-38.85	13.828	-442	11.4951	-33.63	10.4191	-28.4654													16.3202	0.402609									21.66	0.677
10.85	-37.6	10.6441	-35.63	10.85	-36.7	10.84	-26.76	10.6027	-21.9063	11.1729	-37.2018	10.0204	-43.47	10.7927	-391.4			10.264	-37.3	13.883	-443.2	11.5249	-34.08	10.4359	-29.1787													16.4686	0.391346									21.835	0.657
10.87	-37.25	10.6511	-35.51	10.87	-36.44	10.86	-27.26	10.6227	-22.4117	11.197	-36.399	10.0314	-43.74	10.8117	-384.5			10.276	-37.1	13.938	-442.1	11.5503	-34.14	10.4502	-29.2376													16.674	0.394332
10.89	-37.15	10.6581	-35.25	10.89	-36.8	10.88	-27.3	10.6416	-21.3693	11.2203	-36.262	10.0425	-44.08	10.8306	-394.4			10.29	-37.27	13.992	-443.65	11.5739	-34.08	10.4643	-28.2808													16.788	0.434233
10.91	-37	10.6654	-36.36	10.91	-36.44	10.9	-27.1	10.6594	-21.9156	11.2437	-37.1393	10.0538	-44.7	10.8495	-394.8			10.305	-38.24	14.048	-445.2	11.6	-33.5	10.4644	-28.9165													16.959	0.425266
10.93	-38.01	10.6733	-36.7	10.93	-36.87	10.92	-27.07	10.6773	-21.5481	11.267	-37.289	10.0654	-43.85	10.8695	-395.8			10.319	-38.2	14.105	-446.75	11.6251	-33.57	10.4783	-28.3979													17.073	0.438143
10.95	-36.53	10.681	-35.96	10.95	-36.93	10.94	-27.38	10.6952	-22.1533	11.2907	-37.5346	10.077	-44.13	10.8895	-396.2			10.333	-38.83	14.163	-448.3	11.6523	-34.33	10.522	-28.4309													17.358	0.392625
10.97	-37.05	10.6884	-35.85	10.97	-36.12	10.96	-27.06	10.7131	-21.7321	11.3155	-37.265	10.0888	-43.79	10.9095	-395.4			10.347	-39.32	14.221	-449.85	11.6782	-33.95	10.4926	-29.0521													17.529	0.378336
10.99	-36.44	10.6961	-36.74	10.99	-36.34	10.98	-27.43	10.731	-21.7469	11.3403	-36.6028	10.1007	-44.57	10.9288	-391.7			10.361	-36.59	14.281	-451.4	11.7163	-34.08	10.5081	-28.1826													17.643	0.385658
11.01	-36.64	10.7035	-35.23	11.01	-36.37	11	-27.35	10.749	-21.4979	11.3648	-36.331	10.1127	-44.93	10.9481	-390.9			10.375	-37.47	14.342	-452.95	11.7478	-33.69	10.5233	-29.2511													17.814	0.459318
11.03	-36.89	10.7112	-37.19	11.03	-36.15	11.02	-27.66	10.767	-21.3883	11.3879	-37.18	10.1247	-44.2	10.9674	-388			10.404	-37.84	14.404	-454.5	11.7724	-33.69	10.4936	-29.0771													17.9869	0.463046
11.05	-37.11	10.7202	-37.85	11.05	-37.32	11.04	-27.72	10.785	-21.8431	11.411	-35.8507	10.1367	-45.1	10.9866	-392.6			10.418	-37.29	14.466	-451.7	11.8044	-34.46	10.5856	-29.0403													18.3346	0.416435
11.07	-36.71	10.7285	-36.08	11.07	-36.88	11.06	-27.47	10.8031	-22.2763	11.4341	-37.0311	10.1488	-44.26	11.0058	-397.7			10.43	-38.32	14.526	-452.8	11.8348	-34.2	10.6	-28.5463													18.5664	0.468543
11.09	-36.43	10.7363	-36.78	11.09	-36.34	11.08	-27.28	10.8214	-21.7092	11.457	-36.5553	10.1607	-44.4	11.025	-394.3			10.446	-37.82	14.589	-456	11.8606	-34.71	10.6154	-29.4378													18.914	0.467515
11.11	-37.13	10.7444	-36.55	11.11	-37.56	11.1	-27.21	10.84	-21.4943	11.4799	-36.1972	10.1723	-43.15	11.0445	-391.4			10.461	-38.24	14.651	-453.8	11.8891	-34.33	10.6324	-28.7716													19.1458	0.463756
11.13	-36.62	10.7522	-36.45	11.13	-36.66	11.12	-27.2	10.8585	-21.7404	11.5029	-36.286	10.184	-44.98	11.0639	-387.7			10.476	-38.26	14.713	-453.5	11.9209	-34.33	10.6487	-29.435													19.3776	0.465158
11.15	-37.25	10.7599	-36.34	11.15	-36.88	11.14	-27.36	10.8771	-22.0656	11.5261	-36.9879	10.1957	-43.84	11.0833	-395.2			10.492	-38.31	14.775	-454.8	11.9556	-35.22	10.6624	-28.4815													19.4935	0.470731
11.17	-37.39	10.768	-37.16	11.17	-36.69	11.16	-27.77	10.8957	-21.9886	11.5497	-36.2841	10.2074	-44.11	11.1036	-400.3			10.506	-38.6	14.839	-457.1	11.984	-34.65	10.6809	-29.2622													19.7253	0.461194
11.19	-37.6	10.7762	-36.32	11.19	-37.13	11.18	-27.42	10.9144	-21.8351	11.5734	-37.0751	10.2191	-44.53	11.1238	-393.3			10.52	-37.85	14.904	-458.1	12.0141	-35.22	10.6963	-27.9567													20.073	0.461306
11.21	-36.57	10.7838	-35.95	11.21	-36.38	11.2	-27.64	10.933	-21.8266	11.597	-36.5175	10.2303	-44.33	11.144	-390			10.535	-37.27	14.968	-456.7	12.0456	-34.6	10.775	-28.449													20.3047	0.471413
11.23	-36.16	10.7912	-35.99	11.23	-36.02	11.22	-27.52	10.9517	-22.3079	11.6205	-36.3701	10.241	-42.48	11.1628	-390.9			10.55	-36.98	15.032	-458	12.0778	-33.95	10.7904	-28.2006													20.6524	0.440821
11.25	-36.58	10.799	-36.6	11.25	-36.11	11.24	-27.33	10.9705	-22.0543	11.6441	-35.5217	10.2518	-43.27	11.1815	-387.4			10.569	-36.94	15.099	-462	12.1056	-34.14	10.8072	-28.3828													20.8842	0.461384
11.27	-37.54	10.8072	-36.99	11.27	-36.96	11.26	-27.42	10.993	-22.5709	11.6678	-37.7398	10.2631	-43.55	11.2003	-389.7			10.58	-38.07	15.167	-462.5	12.1367	-34.46	10.8232	-28.1332													21.1483	0.438364
11.29	-36.67	10.8151	-35.98	11.29	-37.01	11.28	-27.53	11.0143	-22.1527	11.6918	-36.1462	10.2749	-44.31	11.22	-398			10.597	-38.59	15.234	-460.1	12.1702	-35.09	10.8402	-28.495													21.213	0.446563
11.31	-36.91	10.8229	-36.56	11.31	-36.9	11.3	-27.72	11.0307	-21.9226	11.716	-36.2802	10.2868	-44.82	11.2396	-396.1			10.61	-37.55	15.3	-459	12.199	-35	10.8541	-28.5784													21.31	0.418193
11.33	-37.45	10.8308	-36.55	11.33	-37.35	11.32	-27.57	11.0471	-21.795	11.7403	-36.8726	10.2983	-44.71	11.2593	-392			10.625	-38.52	15.366	-458.6	12.2297	-34.58	10.8687	-28.4983													21.66	0.45128
11.35	-37.63	10.839	-36.98	11.35	-38.02	11.34	-27.32	11.0635	-22.3834	11.7647	-36.2725	10.3095	-42.87	11.28	-397.7			10.64	-37.58	15.432	-461.1	12.2578	-34.52	10.8846	-28.069
11.37	-37.11	10.847	-36.35	11.37	-37.88	11.36	-27.85	11.08	-22.2108	11.7896	-37.6465	10.3207	-43.54	11.3008	-398.9			10.652	-38.5	15.501	-464.5	12.2888	-35.09	10.8968	-27.8095
11.39	-38.46	10.8549	-36.58	11.39	-37.82	11.38	-28.7	11.0964	-21.9729	11.8145	-36.2685	10.3322	-44.37	11.3215	-394.7			10.669	-38.32	15.57	-463.8	12.3172	-35.22	10.9092	-28.5817
11.41	-38.26	10.8629	-36.53	11.41	-37.44	11.4	-29.13	11.1129	-21.7664	11.8395	-35.761	10.3441	-44.08	11.3402	-386.8			10.684	-37.11	15.639	-462.9	12.3437	-35.35	10.9246	-27.3021
11.43	-38.72	10.8713	-37.42	11.43	-38.17	11.42	-29.18	11.1295	-22.5938	11.864	-36.8129	10.3559	-44.01	11.359	-385.8			10.699	-40.71	15.708	-463.7	12.3772	-35.22	10.9399	-28.2686
11.45	-37.41	10.8794	-35.58	11.45	-36.91	11.44	-29.04	11.146	-22.5567	11.8886	-36.8011	10.3674	-43.56	11.3777	-387.9			10.714	-37.59	15.777	-462	12.4054	-35.6	10.9564	-28.582
11.47	-37.84	10.8866	-35.61	11.47	-37.04	11.46	-28.85	11.1625	-21.4568	11.9137	-36.6778	10.3787	-44.37	11.3973	-390.7			10.729	-37.94	15.845	-462.4	12.4364	-36.49	10.9689	-28.0146
11.49	-36.9	10.8941	-35.96	11.49	-37.26	11.48	-28.76	11.1791	-21.9666	11.9405	-37.4791	10.3899	-43.1	11.4168	-402			10.759	-38.47	15.915	-467.5	12.4664	-35.6	10.9809	-27.7407
11.51	-36.6	10.9019	-36.74	11.51	-35.95	11.5	-28.49	11.1966	-22.2203	11.9675	-37.1477	10.4014	-44.11	11.4364	-392.6			10.774	-39.14	15.987	-466.3	12.4962	-35.66	10.994	-29.7659
11.53	-36.87	10.9099	-36.21	11.53	-36.69	11.52	-28.38	11.2151	-22.4827	11.9948	-37.7766	10.4132	-43.76	11.4556	-390.8			10.789	-37.01	16.057	-464.9	12.52	-36.3	11.0087	-28.909
11.55	-36.78	10.9175	-35.71	11.55	-36.32	11.54	-28.11	11.2337	-22.1668	12.0234	-37.2608	10.425	-44.34	11.4749	-394.6			10.803	-36.43	16.128	-466.9	12.5451	-36.23	11.0232	-27.7966
11.57	-36.41	10.9253	-36.78	11.57	-37.18	11.56	-27.88	11.2522	-22.5062	12.0522	-37.2869	10.4365	-43.75	11.4942	-381			10.818	-37.84	16.201	-468.5	12.5694	-35.73	11.0361	-28.1426
11.59	-36.57	10.9331	-35.78	11.59	-36.72	11.58	-27.96	11.2708	-22.1147	12.0808	-37.0676	10.4479	-43.34	11.5132	-382.1			10.833	-38.19	16.275	-470.9	12.5966	-35.54	11.0511	-28.4888
11.61	-36.68	10.9409	-36.72	11.61	-36.66	11.6	-27.76	11.2894	-22.0813	12.108	-36.2382	10.4593	-44.15	11.5323	-399.5			10.848	-38.2	16.35	-471.8	12.621	-35.5	11.0651	-28.0721
11.63	-38.49	10.9489	-36.32	11.63	-37.84	11.62	-27.56	11.308	-21.9623	12.1354	-37.8248	10.4708	-43.68	11.5513	-393.5			10.863	-37.94	16.426	-471.8	12.6625	-35.22	11.0781	-27.2013
11.65	-39.04	10.9566	-35.9	11.65	-38.85	11.64	-27.48	11.3267	-22.4696	12.1632	-37.5298	10.4824	-43.47	11.5719	-398.4			10.879	-39.13	16.502	-471	12.6968	-35.22	11.1153	-28.0969
11.67	-39.6	10.9643	-36.42	11.67	-40.56	11.66	-27.61	11.3454	-22.6534	12.1927	-37.9141	10.4941	-44.65	11.5924	-393.4			10.895	-37.76	16.577	-471.2	12.737	-35.22	11.131	-27.9346
11.69	-39.72	10.973	-37.74	11.69	-40.32	11.68	-28.35	11.3641	-22.9932	12.2221	-36.5552	10.5055	-43.8	11.6129	-390.9			10.91	-38.2	16.653	-472.4	12.7852	-35.92	11.149	-28.7382
11.71	-40.85	10.9817	-36.84	11.71	-39.4	11.7	-29.28	11.3802	-22.2286	12.2516	-37.474	10.5168	-44.03	11.6315	-386.1			10.926	-36.94	16.729	-473.6	12.8352	-35.73	11.1622	-28.0799
11.73	-40.55	10.9901	-37.01	11.73	-39.69	11.74	-30.12	11.3936	-22.4655	12.2807	-37.2551	10.5281	-43.09	11.6501	-387.8			10.942	-37.5	16.808	-475.6	12.8883	-36.62	11.1749	-27.0399
11.75	-39.87	10.9988	-37.22	11.75	-40.33	11.778	-30.7	11.407	-22.3492	12.3098	-37.8766	10.5399	-43.94	11.6687	-383.8			10.957	-37.08	16.889	-480.7	12.9338	-36.55	11.192	-28.2423
11.77	-40.45	11.0071	-36.22	11.77	-41.34	11.815	-30.57	11.424	-22.5186	12.3395	-37.8364	10.5522	-44.32	11.6874	-386.9			10.973	-37.8	16.974	-481.8	12.9752	-36.23	11.2085	-27.9797
11.79	-40.97	11.0151	-36.73	11.79	-39.57	11.852	-30.43	11.4442	-21.9122	12.3707	-38.2072	10.5645	-45.02	11.706	-393			10.989	-37.48	17.058	-479	13.0227	-36.49	11.2259	-28.7378
11.81	-39.17	11.023	-35.98	11.81	-40.91	11.889	-30.38	11.4645	-22.3474	12.4021	-38.4266	10.576	-42.4	11.7246	-396.6			11.02	-37.25	17.139	-476.4	13.067	-36.62	11.241	-27.975
11.83	-38.93	11.0311	-37.09	11.83	-40.16	11.927	-30.4	11.4848	-22.0806	12.4356	-38.8173	10.5866	-43.08	11.7454	-394.1			11.036	-37.03	17.219	-476	13.1039	-36.68	11.2556	-28.0442
11.85	-41.52	11.0397	-37.11	11.85	-40.25	11.964	-29.98	11.5052	-22.1017	12.4691	-37.7373	10.5972	-43.57	11.7661	-395.5			11.051	-37	17.298	-475.5	13.1426	-36.42	11.273	-28.3478
11.87	-39.73	11.0489	-37.94	11.87	-41.77	12.001	-30.45	11.5256	-23.1828	12.5022	-38.1728	10.6084	-44.19	11.7868	-395.4			11.067	-37.33	17.379	-479.4	13.1804	-36.62	11.2847	-27.2002
11.89	-41.94	11.0575	-36.07	11.89	-40.79	12.039	-30.62	11.546	-22.3729	12.5341	-37.3811	10.6203	-43.6	11.8068	-389.6			11.083	-38.19	17.462	-480.5	13.2186	-37	11.297	-27.8446
11.91	-40.34	11.0657	-37.11	11.91	-40.18	12.076	-30.12	11.5665	-22.4564	12.5661	-38.6128	10.6322	-44.46	11.8268	-394.8			11.098	-37.89	17.544	-477	13.2586	-36.6	11.3108	-27.779
11.93	-41.54	11.0741	-36.57	11.93	-40.33	12.113	-30.13	11.587	-23.5977	12.5996	-38.5476	10.6438	-43.69	11.8469	-388.3			11.114	-37.85	17.625	-477.6	13.3042	-36.87	11.3264	-27.8495
11.95	-40.54	11.0823	-36.67	11.95	-39.25	12.15	-30.47	11.6055	-22.9962	12.6331	-38.3869	10.6551	-42.99	11.8664	-394.8			11.129	-37.64	17.706	-478	13.3501	-37.12	11.3407	-27.5152
11.97	-39.6	11.091	-37.51	11.97	-40.79	12.188	-30.36	11.624	-22.9365	12.6668	-38.3654	10.6664	-44.1	11.8859	-387.9			11.145	-36.89	17.787	-477.9	13.3939	-36.87	11.3579	-28.7007
11.99	-40.17	11.0996	-36.55	11.99	-40.26	12.225	-30.27	11.6446	-22.6023	12.701	-38.7251	10.6779	-43.09	11.9055	-396.1			11.161	-37.38	17.868	-477.3	13.437	-36.74	11.3738	-28.4209
12.01	-39.32	11.1077	-36.44	12.01	-40.18	12.262	-30.53	11.6652	-22.0802	12.7353	-38.8328	10.6895	-44.25	11.9257	-391.3			11.176	-38.47	17.949	-477.5	13.4856	-37.12	11.3887	-28.0267
12.03	-40.77	11.1157	-36.19	12.03	-40.08	12.299	-30.69	11.6858	-22.4181	12.77	-38.146	10.701	-44.15	11.9459	-393.6			11.191	-38.33	18.031	-480.15	13.5305	-36.36	11.4036	-27.4161
12.05	-40.74	11.1244	-37.89	12.05	-40.13	12.337	-30.48	11.7065	-22.1235	12.8048	-38.7675	10.7126	-43.63	11.9662	-387.8			11.208	-37.6	18.116	-482.8	13.5717	-36.49	11.4179	-26.9088
12.07	-41.89	11.1335	-37.05	12.07	-39.81	12.374	-30.66	11.7273	-22.2684	12.8404	-39.1654	10.724	-44.18	11.9873	-396.1			11.223	-36.39	18.201	-480	13.6122	-35.7	11.4332	-28.6082
12.09	-40.61	11.1418	-36.27	12.09	-40.62	12.411	-30.79	11.7481	-22.3926	12.8762	-39.0318	10.7354	-43.27	12.0085	-403.2			11.239	-37.93	18.283	-478.4	13.6539	-35.66	11.4484	-27.7573
12.11	-41.76	11.15	-36.81	12.11	-40.68	12.449	-30.58	11.7689	-21.8932	12.9118	-38.153	10.7468	-43.2	12.0297	-399.4			11.255	-38.03	18.365	-477.5	13.6974	-35.85	11.4627	-27.22
12.13	-42.09	11.1581	-36.17	12.13	-41.51	12.486	-30.65	11.7897	-22.0856	12.947	-38.4626	10.758	-43.7	12.0524	-400.8			11.272	-37.97	18.446	-478.9	13.7394	-36.93	11.4782	-28.0101
12.15	-38.91	11.166	-36.23	12.15	-39.52	12.523	-30.58	11.8074	-22.3886	12.9825	-38.8459	10.7692	-43.61	12.0752	-399.4			11.286	-35.91	18.53	-482.1	13.7786	-37.25	11.494	-27.6401
12.17	-41.4	11.1735	-35.19	12.17	-41.63	12.56	-30.57	11.8231	-22.654	13.0194	-39.3028	10.7806	-44.54	12.0979	-400.9			11.302	-37.69	18.615	-481.7	13.8188	-37.12	11.5067	-27.5918
12.19	-40.9	11.1809	-35.76	12.19	-40.86	12.598	-31	11.8399	-22.7436	13.0925	-38.3431	10.7921	-43.25	12.1212	-399.2			11.324	-36.92	18.701	-483.5	13.8581	-36.87	11.5173	-26.6968
12.21	-39.9	11.1891	-37.19	12.21	-38.56	12.635	-30.94	11.8584	-22.9054	13.1286	-38.6056	10.8036	-43.47	12.1445	-404.9			11.342	-36.54	18.787	-481.9	13.8994	-37.12	11.5342	-26.971
12.23	-40.71	11.1974	-35.89	12.23	-41.18	12.672	-31.08	11.8817	-22.5814	13.1647	-38.6179	10.8151	-44.39	12.1677	-404			11.363	-37.23	18.87	-476.6	13.9435	-36.17	11.5449	-28.1693
12.25	-41.01	11.2051	-36.08	12.25	-40.88	12.71	-31.09	11.905	-22.5793	13.2002	-38.0712	10.8267	-43.12	12.1909	-398.2			11.385	-37.59	18.95	-476.9	13.9809	-35.47	11.5556	-27.3663
12.27	-40.41	11.2139	-38	12.27	-40.79	12.747	-30.94	11.9283	-22.0361	13.2358	-39.021	10.8383	-43.94	12.214	-400			11.403	-37.73	19.032	-479.8	14.0198	-35.09	11.5672	-27.792
12.29	-40.95	11.2229	-36.51	12.29	-39.58	12.784	-30.85	11.9517	-22.5845	13.272	-38.1428	10.85	-44.95	12.2372	-399.8			11.422	-36.94	19.116	-480.7	14.0729	-35.85	11.58	-27.4808
12.31	-41.73	11.2313	-36.88	12.31	-41.14	12.821	-30.56	11.975	-22.3156	13.3082	-38.2135	10.8619	-44.4	12.2614	-406.2			11.441	-37.22	19.199	-479.35	14.1157	-35.98	11.5944	-27.7688
12.33	-41.17	11.2397	-36.56	12.33	-40.29	12.859	-29.95	11.9985	-22.539	13.3447	-39.3744	10.8738	-42.92	12.2856	-403.5			11.461	-37.41	19.282	-478	14.1575	-36.23	11.6073	-27.6579
12.35	-40.73	11.2485	-37.58	12.35	-41.8	12.896	-29.4	12.0807	-22.8063	13.3812	-38.1739	10.8854	-42.93	12.3098	-405.5			11.48	-37.48	19.362	-476.4	14.1946	-35.98	11.6202	-27.9514
12.37	-41.21	11.2575	-37.19	12.37	-38.83	12.942	-28.92	12.1042	-22.9369	13.418	-39.0896	10.8967	-43.76	12.3358	-414.8			11.499	-38.1	19.443	-477.4	14.2344	-35.98	11.6332	-26.8807
12.39	-41.05	11.266	-36.38	12.39	-40.29	12.988	-28.9	12.1278	-22.541	13.4554	-38.5818	10.9079	-44.05	12.3619	-406.2			11.519	-37.39	19.525	-480.1	14.2768	-36.11	11.6461	-27.0765
12.41	-41.39	11.275	-37.89	12.41	-41.1	13.034	-29.38	12.1515	-22.8823	13.493	-39.0094	10.9194	-43.23	12.3879	-405.8			11.538	-38.27	19.61	-481.9	14.3204	-35.92	11.6565	-26.9451
12.43	-40.02	11.2843	-37.3	12.43	-39.65	13.08	-29.64	12.1751	-22.8511	13.531	-38.7735	10.9312	-44.17	12.4131	-410.9			11.558	-38.06	19.696	-483.5	14.3654	-36.74	11.6682	-26.5665
12.45	-41.91	11.2934	-37.51	12.45	-40.2	13.126	-30.24	12.1988	-22.7861	13.5688	-38.0508	10.9429	-44.54	12.4382	-403.7			11.577	-40.1	19.782	-482.4	14.4077	-36.17	11.6809	-26.2494
12.47	-40.62	11.3034	-38.44	12.47	-40.86	13.172	-30.39	12.2225	-23.0598	13.6053	-38.9482	10.9544	-43.03	12.4634	-400.6			11.597	-36.95	19.868	-482.9	14.4507	-36.23	11.6952	-26.8422
12.49	-39.09	11.3138	-38.35	12.49	-40.48	13.218	-30.73	12.2463	-22.4685	13.6419	-38.2174	10.9655	-44.35	12.4883	-409.6			11.616	-38.71	19.953	-479.2	14.4919	-36.62	11.7093	-26.9402
12.51	-40.95	11.324	-38.04	12.51	-41.57	13.264	-30.73	12.2701	-22.7277	13.6792	-38.7188	10.9766	-43.1	12.5131	-401.2			11.636	-38.23	20.035	-477	14.5322	-36.23	11.7217	-26.803
12.53	-40.54	11.3331	-36.63	12.53	-41.61	13.31	-30.05	12.2939	-22.9538	13.7166	-39.3524	10.988	-43.24	12.538	-413.3			11.655	-38.38	20.116	-478.3	14.5714	-36.36	11.7331	-26.1614
12.55	-41.43	11.3426	-38.5	12.55	-41.11	13.357	-29.18	12.3177	-23.4353	13.7543	-38.4727	10.9996	-44.11	12.5657	-414.3			11.675	-39	20.197	-476.4	14.6173	-35.85	11.7458	-27.3001
12.57	-42.71	11.3529	-37.81	12.57	-41.64	13.403	-29.03	12.3357	-23.2037	13.7925	-38.437	11.0112	-44.37	12.5934	-408.8			11.694	-38.89	20.278	-478.2	14.6579	-36.11	11.7608	-27.7367
12.59	-40.59	11.3621	-37.15	12.59	-39.96	13.449	-28.66	12.3476	-23.2895	13.8304	-38.7898	11.0226	-43.51	12.6211	-417.4			11.714	-37.98	20.361	-480	14.7061	-36.17	11.7739	-26.8002
12.61	-41.82	11.3715	-37.93	12.61	-42.35	13.495	-28.53	12.4024	-23.65	13.8673	-38.1577	11.0339	-44.22	12.6481	-406.8			11.733	-38.33	20.444	-479.8	14.7462	-36.36	11.7879	-26.7339
12.63	-40.92	11.3814	-37.99	12.63	-40.53	13.541	-28.54	12.434	-23.6166	13.9043	-39.0577	11.0452	-43.18	12.6751	-404.3			11.753	-38.32	20.528	-479.5	14.7976	-35.84	11.8035	-27.3404
12.65	-42.27	11.3905	-36.55	12.65	-41.82	13.587	-28.48	12.4658	-23.2301	13.9422	-38.3825	11.0567	-43.72	12.7021	-412.4			11.772	-37.71	20.611	-479.6	14.8459	-36.36	11.8185	-27.4145
12.67	-41.82	11.399	-36.99	12.67	-41.82	13.633	-28.49	12.4976	-22.9317	13.9804	-38.7648	11.0684	-43.71	12.7298	-412.6			11.795	-37.54	20.694	-479.1	14.8966	-35.92	11.8334	-27.6684
12.69	-41.95	11.4077	-36.84	12.69	-42.04	13.679	-29.3	12.5294	-23.4146	14.0193	-39.0639	11.0801	-44.64	12.7574	-410.9			11.811	-38.07	20.777	-478.6	14.959	-36.36	11.8477	-27.3518
12.71	-41.06	11.4161	-36.37	12.71	-41.86	13.725	-29.79	12.5613	-23.1754	14.0583	-38.4612	11.0915	-43.84	12.7851	-420.8			11.832	-38.22	20.859	-479	15.0146	-35.54	11.8615	-28.0633
12.73	-39.86	11.425	-37.75	12.73	-40.31	13.771	-28.86	12.5933	-23.5152	14.0962	-38.3344	11.1026	-43.46	12.8158	-417.2			11.849	-39.07	20.943	-480.1	15.0696	-36.49	11.8773	-26.3816
12.75	-40.17	11.4345	-37.54	12.75	-40.64	13.817	-28.43	12.6253	-23.3151	14.1344	-38.5259	11.1138	-43.34	12.8466	-418.8			11.934	-38.42	21.026	-480	15.1278	-36.87	11.8963	-27.3998
12.77	-40.36	11.4437	-37.17	12.77	-41.21	13.863	-28.34	12.6574	-23.1489	14.1726	-37.9276	11.1256	-44.38	12.8774	-415.6			11.968	-38.2	21.11	-479	15.1886	-36.74	11.9194	-27.9263
12.79	-39.88	11.452	-35.51	12.79	-39.22	13.909	-28.42	12.6973	-24.3921	14.2101	-38.4579	11.1383	-44.75	12.9069	-418.6			12.002	-38.17	21.192	-478.9	15.2545	-36.42	11.9415	-28.3598
12.81	-38.98	11.4597	-35.93	12.81	-39.53	13.955	-29.2	12.7541	-23.9293	14.2483	-38.5693	11.1509	-45.18	12.9363	-410.9			12.019	-39.05	21.275	-478.9	15.313	-36.74	11.9618	-27.7105
12.83	-39.81	11.4677	-36.36	12.83	-38.7	14.001	-30.03	12.811	-24.0177	14.288	-38.7536	11.1632	-44.35	12.9658	-413.7			12.104	-38.12	21.358	-479.45	15.3731	-36.3	11.9835	-27.7829
12.85	-40.11	11.4759	-36.37	12.85	-39.35	14.047	-29.42	12.868	-24.2946	14.3276	-38.2348	11.1752	-44.3	12.9955	-412.7			12.189	-38.82	21.442	-480	15.4283	-37.31	12.0039	-28.4501
12.87	-39.42	11.4847	-37.49	12.87	-37.89	14.093	-29	12.9253	-23.225	14.3666	-38.3043	11.1872	-44.21	13.0252	-419.3			12.206	-38.71	21.525	-477.8	15.4836	-37.38	12.0256	-29.2954
12.89	-37.79	11.4933	-35.82	12.89	-38.01	14.139	-28.59	12.9825	-23.9825	14.4057	-38.1028	11.199	-43.99	13.0549	-420.8			12.24	-39.78	21.605	-475.6	15.532	-37	12.0497	-28.5417
12.91	-38.25	11.5016	-37.02	12.91	-38.95	14.185	-28.27	13.0399	-24.0359	14.4428	-37.891	11.2106	-43.9	13.0845	-412.1			12.274	-38.91	21.686	-477.4	15.5848	-37.25	12.0718	-28.8653
12.93	-39.11	11.5104	-36.83	12.93	-37.68	14.231	-27.9	13.0975	-24.1068	14.4801	-37.5223	11.2222	-44.18	13.1141	-416			12.308	-39.55	21.769	-480.9	15.6501	-36.49	12.1018	-29.1525
12.95	-38.96	11.5189	-36.36	12.95	-38.24	14.278	-28.11	13.1496	-23.9171	14.5172	-37.7138	11.2337	-44.86	13.1437	-408.8			12.342	-39.77	21.854	-481.5	15.7035	-37.63	12.1267	-29.1452
12.97	-39.87	11.5277	-37.48	12.97	-38.79	14.324	-28.21	13.1963	-24.1047	14.553	-37.6689	11.2451	-43.79	13.173	-413.9			12.373	-40.58	21.939	-480.2	15.7581	-36.36	12.1526	-29.1152
12.99	-39.55	11.5365	-36.22	12.99	-38.72	14.37	-28.12	13.243	-23.7458	14.5892	-38.0183	11.2565	-43.01	13.2023	-416.4			12.41	-39.9			15.8133	-37.12	12.1802	-28.4885
13.01	-39.49	11.5445	-36.14	13.01	-38.8	14.416	-28.2	13.2899	-24.2619	14.6275	-37.9418	11.2676	-43.93	13.2316	-417.7			12.444	-39.63			15.8687	-37	12.2057	-29.1603
13.03	-40.52	11.5541	-38.62	13.03	-38.96	14.462	-28.3	13.3368	-24.2452	14.666	-37.4745	11.2783	-42.77	13.2611	-414.9			12.478	-39.47			15.9238	-36.81	12.2293	-28.6505
13.05	-39.77	11.5635	-35.77	13.05	-39.41	14.508	-28.01	13.3838	-23.89	14.7042	-37.6713	11.289	-43.23	13.2906	-410.4			12.512	-38.64			15.9755	-37.12	12.2475	-27.7841
13.07	-40.57	11.5717	-36.78	13.07	-39.65	14.554	-28.06	13.4309	-23.7306	14.7411	-36.4607	11.2995	-43.23	13.32	-411.6			12.546	-38.7			16.0188	-37.44	12.2621	-27.881
13.09	-40.17	11.581	-37.73	13.09	-40.51	14.6	-28.18	13.478	-24.5969	14.7782	-37.7586	11.3099	-42.51	13.3498	-415			12.58	-39.12			16.066	-37.12	12.3397	-29.5815
13.11	-41.51	11.5907	-37.85	13.11	-40.19	14.646	-28.48	13.5253	-24.1395	14.8157	-37.5141	11.3203	-43.34	13.3796	-418.4			12.614	-39.3			16.1107	-37	12.415	-29.7914
13.13	-40.08	11.6014	-38.77	13.13	-39.46	14.692	-29.3	13.5726	-24.0236	14.8535	-37.5267	11.3313	-43.96	13.4094	-415.5			12.648	-39.49			16.1656	-37.12	12.4374	-28.4459
13.15	-40.53	11.6126	-38.67	13.15	-39.93	14.826	-30.38	13.6201	-23.8813	14.8916	-37.7665	11.3429	-44.01	13.4382	-412.9			12.682	-39.45			16.2258	-37.69	12.4599	-28.9079
13.17	-40.1	11.6264	-40.83	13.17	-40.54	14.96	-30.75	13.6677	-24.1401	14.9304	-37.5822	11.3546	-44.35	13.4671	-408			12.716	-40.01			16.2879	-36.49	12.4845	-29.3024
13.19	-40.58	11.6425	-40.79	13.19	-39.08	15.094	-30.6	13.7154	-24.191	14.9698	-37.892	11.3659	-43.05	13.4959	-410.8			12.75	-38.8			16.3427	-37.12	12.5079	-29.1681
13.21	-39.45	11.657	-39.46	13.21	-39.45	15.228	-30.65	13.7631	-24.3077	15.0113	-39.034	11.3769	-43.5	13.5242	-414.8			12.781	-38.69			16.3944	-36.74	12.5299	-29.8598
13.23	-39.3	11.6693	-39.1	13.23	-39.39	15.361	-30.59	13.8109	-24.6631	15.0531	-38.8214	11.388	-44.4	13.5525	-408.7			12.81	-38.12			16.4423	-37.25	12.5495	-29.2531
13.25	-38.97	11.6822	-39.91	13.25	-38.32	15.495	-30.67	13.8589	-24.3193	15.0972	-37.9713	11.3992	-43.53	13.5809	-408.5			12.839	-39.17			16.4957	-37	12.57	-29.4897
13.27	-39.03	11.6968	-40.57	13.27	-39.46	15.629	-30.93	13.9068	-24.4117	15.1414	-37.9061	11.4107	-43.98	13.6092	-411.8			12.868	-39.28			16.5579	-37.63	12.5923	-29.405
13.29	-39.35	11.7155	-42.22	13.29	-38	15.763	-30.9	13.9549	-24.2057	15.1855	-38.8201	11.4221	-44.4	13.6375	-412.8			12.897	-41			16.6104	-37.76	12.6127	-29.1129
13.31	-39.07	11.7324	-38.92	13.31	-37.53	15.897	-31.09	14.0031	-24.6568	15.2292	-37.9065	11.4332	-43.4	13.6658	-419			12.922	-40.54			16.6622	-37.12	12.7003	-30.2716
13.33	-38.56	11.7455	-40.28	13.33	-38.16	16.031	-31.05	14.0513	-24.3755	15.2732	-38.7479	11.444	-43.28	13.6969	-417.5			12.955	-38.43			16.7084	-37.82	12.7242	-30.9218
13.35	-38.36	11.763	-41.84	13.35	-37.83	16.165	-31.13	14.0996	-24.7518	15.3179	-38.2577	11.4549	-43.76	13.7279	-414			12.984	-38.71			16.756	-37.25	12.7536	-30.1879
13.37	-38.76	11.7791	-39.07	13.37	-38.35	16.299	-31.34	14.134	-24.9731	15.3629	-38.923	11.4659	-43.59	13.7589	-416.6			13.013	-38.75			16.8108	-38.27	12.7795	-30.7847
13.39	-38.14	11.7934	-40.93	13.39	-37.25	16.432	-31.29	14.1543	-24.3319	15.4086	-38.2114	11.4772	-44.57	13.7875	-410.8			13.039	-39.3			16.8701	-38.27	12.8032	-30.3276
13.41	-38.56	11.8117	-41.69	13.41	-37.85	16.566	-31.18	14.1747	-24.4797	15.4537	-38.0503	11.4885	-43.45	13.8161	-403.4			13.07	-39.2			16.9194	-37.63	12.8266	-30.467
13.43	-38.79	11.8296	-40.77	13.43	-38.08	16.7	-31.29	14.1951	-24.8832	15.4963	-37.9765	11.5003	-44.7	13.8447	-413.7			13.099	-39.47			16.9742	-38.14	12.8507	-30.282
13.45	-38.33	11.8445	-39.87	13.45	-37.72	16.834	-31.04	14.2155	-24.1456	15.5392	-38.1343	11.5126	-44.04	13.8736	-410.2			13.131	-38.82			17.0321	-38.14	12.8754	-30.3166
13.47	-37.74	11.8593	-40.61	13.47	-36.41	16.968	-30.96	14.2359	-24.3457	15.5845	-38.6324	11.5249	-45.37	13.9024	-415.9			13.157	-38.98			17.0943	-37.95	12.9008	-30.4735
13.49	-38.08	11.8736	-39.5	13.49	-36.96	17.102	-31.14	14.2563	-24.0978	15.6299	-38.6733	11.5371	-44.55	13.9313	-416.8			13.186	-38.86			17.1456	-38.27	12.9258	-30.0582
13.51	-38.29	11.8865	-39.44	13.51	-37.18	17.236	-31.28	14.2767	-24.1831	15.6765	-39.3399	11.5491	-44.11	13.9622	-417.3			13.21	-39.1			17.2054	-38.2	12.9536	-30.2466
13.53	-38.99	11.9015	-41.08	13.53	-37.63	17.369	-31.39	14.2972	-24.758	15.7258	-38.7249	11.5611	-44.69	13.9932	-417.1			13.244	-38.67			17.2531	-37.89	12.9791	-30.7488
13.55	-39.36	11.9174	-40.08	13.55	-37.62	17.503	-31.26	14.3177	-24.7735	15.7751	-39.0141	11.5734	-45.08	14.0241	-411.9			13.273	-39.43			17.3075	-37.25	13.0074	-31.2506
13.57	-39.64	11.932	-40.32	13.57	-39.61	17.637	-31.29	14.3382	-24.467	15.8245	-38.5865	11.586	-44.85	14.0539	-415.5			13.301	-38.83			17.3607	-37.06	13.0391	-31.2179
13.59	-40.05	11.9467	-40.14	13.59	-39.17	17.771	-31.01	14.3587	-24.5664	15.9224	-38.789	11.5987	-44.92	14.0836	-413.4			13.33	-38.4			17.4077	-37.38	13.066	-30.2971
13.61	-39.21	11.961	-39.98	13.61	-37.73	17.905	-30.62	14.3792	-24.4667	16.0206	-38.7446	11.6102	-44.38	14.1133	-405			13.355	-38.42			17.4632	-37.69	13.0902	-30.3745
13.63	-39.09	11.975	-39.82	13.63	-37.8	18.039	-30.43	14.3998	-24.8024	16.0702	-38.9967	11.6207	-43.02	14.1413	-417.2			13.388	-39.62			17.5303	-37.25	13.1145	-31.4405
13.65	-38.67	11.989	-40.07	13.65	-37.4	18.173	-30.95	14.4203	-24.6432	16.1203	-38.8282	11.6311	-42.25	14.1693	-405.5			13.417	-38.29			17.5908	-37.63	13.1425	-30.3666
13.67	-38.93	12.004	-40.56	13.67	-38.17	18.307	-30.96	14.4409	-23.9633	16.1698	-38.2023	11.6416	-42.98	14.1972	-414.3			13.446	-38.01			17.6597	-38.65	13.1768	-30.6819
13.69	-37.66	12.0209	-41.21	13.69	-37.39	18.441	-30.97	14.4615	-24.3096	16.2183	-38.8138	11.6522	-43.71	14.2262	-414.8			13.475	-39.16			17.7259	-37	13.2096	-30.6044
13.71	-38.45	12.0367	-39.89	13.71	-37.31	18.574	-31.02	14.4821	-24.0406	16.2674	-39.0507	11.6628	-43.19	14.2552	-412			13.504	-38.32			17.7898	-38.01	13.2392	-30.2852
13.73	-39.42	12.0525	-41.09	13.73	-37.64	18.708	-30.69	14.5027	-24.0429	16.3177	-39.358	11.6733	-43.37	14.2842	-407.5			13.533	-37.89			17.855	-38.65	13.2697	-30.4538
13.75	-38.81	12.0681	-39.87	13.75	-37.89	18.842	-30.97	14.5232	-24.2883	16.3684	-38.9758	11.6838	-43.34	14.3102	-403.4			13.561	-37.26			17.9195	-38.65	13.2986	-30.4069
13.77	-37.86	12.0832	-40.76	13.77	-37.72	18.976	-31.05	14.5439	-24.3217	16.4201	-39.2088	11.6943	-43.06	14.3362	-402.3			13.604	-38.61			17.9829	-38.84	13.3334	-30.0275
13.79	-39.05	12.101	-41.49	13.79	-37.87	19.11	-31.21	14.5646	-24.1868	16.4721	-39.5891	11.7052	-44.51	14.3622	-405.9			13.639	-38.41			18.0399	-39.1	13.366	-30.655
13.81	-37.96	12.1159	-38.25	13.81	-38.09	19.244	-31.34	14.5852	-24.3102	16.5251	-39.4713	11.7164	-43.35	14.3899	-410.4			13.692	-36.93			18.0933	-39.28	13.4009	-29.7966
13.83	-38	12.1304	-41.31	13.83	-37.02	19.378	-30.68	14.6059	-24.8397	16.5789	-39.4572	11.7276	-43.71	14.4177	-410.8			13.737	-37.2			18.1648	-38.77	13.4343	-30.279
13.85	-38.43	12.1485	-41.14	13.85	-38.3	19.512	-30.65	14.6261	-24.5226	16.6329	-39.8627	11.739	-45.12	14.4454	-413.4			13.781	-38.01			18.22	-37.5	13.4651	-30.5282
13.87	-38.21	12.1656	-40.81	13.87	-36.96	19.645	-31.19	14.6458	-24.2606	16.6883	-39.7112	11.7506	-43.49	14.4724	-406			13.826	-38.12			18.2864	-38.39	13.4899	-29.4434
13.89	-38.61	12.1804	-39.44	13.89	-37.39	19.779	-31.16	14.6654	-23.9846	16.7433	-39.8919	11.7622	-43.97	14.4994	-402.6			13.87	-38.44			18.3563	-38.52	13.5124	-29.4566
13.91	-38.03	12.197	-41.76	13.91	-37.22	19.913	-30.88	14.6851	-23.7673	16.7974	-39.0195	11.7735	-42.96	14.5264	-404.3			13.915	-38.64			18.4318	-39.09	13.5415	-30.4498
13.93	-39.99	12.2143	-40.06	13.93	-38.17	20.047	-30.93	14.7048	-23.6998	16.8508	-39.2173	11.7843	-43.35	14.5529	-406.9			13.959	-39.08			18.5001	-38.08	13.5754	-30.0877
13.95	-39.03	12.2309	-41.39	13.95	-39.19	20.181	-30.7	14.7245	-24.3867	16.9026	-39.8412	11.7952	-44.46	14.5795	-411.2			14.003	-39.64			18.5639	-39.22	13.6067	-29.8367
13.97	-39.73	12.2492	-41.11	13.97	-39.98	20.315	-30.46	14.7442	-24.4202	16.9552	-39.6106	11.806	-43.62	14.6061	-392.2			14.048	-36.66			18.6296	-39.22	13.6361	-29.9112
13.99	-40.21	12.2641	-38.96	13.99	-38.94	20.449	-30.73	14.7639	-23.9877	17.01	-40.5877	11.8167	-42.87	14.6294	-397.7			14.101	-37.03			18.6996	-39.16	13.6668	-29.4686
14.01	-39.9	12.2776	-40.26	14.01	-39.67	20.583	-30.72	14.7837	-23.6883	17.0686	-40.0524	11.8274	-43.82	14.6526	-399.1			14.137	-38.48			18.7539	-39.73	13.7043	-30.5404
14.03	-40.94	12.294	-41.12	14.03	-38.59	20.716	-30.83	14.8034	-23.8403	17.1274	-40.8119	11.8386	-44.49	14.6759	-402.3			14.181	-38.61			18.8069	-39.66	13.7397	-29.4261
14.05	-38.05	12.3115	-40.98	14.05	-37.12	20.85	-31.21	14.8232	-24.5115	17.1866	-39.8495	11.8502	-44.35	14.7008	-401.1			14.226	-37.87			18.8619	-39.73	13.7709	-30.4253
14.07	-38.34	12.3266	-39.4	14.07	-37.38	20.984	-31.46	14.8432	-24.2604	17.2457	-40.5837	11.8619	-44.06	14.7257	-403.9			14.27	-38.26			18.931	-39.79	13.7973	-30.0426
14.09	-38.01	12.3413	-40.69	14.09	-37.11	21.118	-31.44	14.8669	-24.1143	17.305	-40.6766	11.8738	-44.86	14.7507	-401.2			14.319	-38.71			18.9964	-40.3	13.8185	-29.3432
14.11	-38.68	12.3574	-40.47	14.11	-37.55	21.252	-31.21	14.8906	-23.9991	17.366	-40.5427	11.8853	-43.86	14.7784	-418.2			14.359	-40.44			19.0542	-40.43	13.8473	-30.592
14.13	-38.04	12.3733	-40.65	14.13	-38.15	21.386	-31.25	14.9143	-24.3627	17.4265	-40.0026	11.8967	-43.58	14.8062	-408.8			14.403	-40.33			19.1196	-39.92	13.8815	-30.3285
14.15	-37.59	12.3912	-41.58	14.15	-37.19	21.52	-31.25	14.938	-23.8331	17.4866	-41.5124	11.9082	-44.13	14.834	-402.3			14.448	-40.79			19.1847	-41	13.9159	-29.9058
14.17	-37.46	12.4108	-41.51	14.17	-36.97	21.653	-31.49	14.9617	-23.9202	17.5511	-40.2755	11.9198	-44.57	14.862	-411.1			14.492	-38.88			19.2389	-40.11	13.9553	-30.6391
14.19	-38.42	12.4297	-41.28	14.19	-37.06	21.787	-31.82	14.9855	-23.8558	17.6143	-40.3535	11.9313	-43.68	14.89	-411.1			14.537	-39.11			19.3014	-38.77	13.9847	-30.3767
14.21	-37.76	12.4493	-41.83	14.21	-36.62	21.921	-31.89	15.0093	-23.7082	17.6751	-41.1602	11.9429	-44.11	14.9181	-407.3			14.581	-39.83			19.3628	-39.28	14.0199	-30.4842
14.23	-37.19	12.4669	-39.92	14.23	-36.56			15.0272	-23.5641	17.7402	-40.8434	11.9547	-43.48	14.9472	-413.6			14.626	-40.49			19.4188	-39.92	14.0644	-30.9584
14.25	-37.13	12.4845	-41.85	14.25	-35.76			15.063	-24.053	17.8055	-41.0943	11.9664	-45.41	14.9763	-411.2			14.67	-39.35			19.4681	-39	14.1147	-31.3083
14.27	-37.05	12.505	-41.68	14.27	-35.65			15.081	-24.6604	17.8711	-40.9515	11.9776	-43.04	15.0054	-418.6			14.721	-39.39			19.5217	-40.81	14.1558	-31.0563
14.29	-37.54	12.5234	-40.78	14.29	-35.36			15.1048	-24.3274	17.937	-40.9749	11.9883	-42.9	15.0365	-415.7			14.766	-40.52			19.5805	-39.03	14.1888	-31.01
14.31	-36.81	12.5415	-41.52	14.31	-36.52			15.1287	-24.6138	18.0037	-41.2782	11.999	-44.45	15.0676	-411.3			14.893	-42.83			19.6369	-39.2	14.3554	-30.0056
14.33	-37.49	12.562	-41.93	14.33	-36.75			15.1531	-24.6861	18.0722	-41.5725	12.0105	-44.35	15.0987	-416.2			15.027	-41.99			19.6869	-39.28	14.3938	-30.3535
14.35	-36.07	12.5842	-42.29	14.35	-35.63			15.1775	-24.2433	18.1438	-41.3158	12.0226	-44.81	15.1284	-412.6			15.238	-43.91			19.7342	-39.54	14.436	-29.3563
14.37	-37.17	12.6072	-42.23	14.37	-36.42			15.202	-24.2144	18.2152	-41.3193	12.0348	-44.72	15.1581	-407.6			15.41	-42.82			19.7856	-38.77	14.4767	-30.6612
14.39	-37.29	12.628	-41.31	14.39	-35.91			15.2265	-24.0058	18.2856	-41.1784	12.0464	-43.32	15.1877	-410.1			15.64	-43.66			19.8405	-40.23	14.5158	-30.1962
14.41	-37.04	12.6445	-39.94	14.41	-35.73			15.2509	-23.3939	18.3552	-40.9024	12.0574	-44.17	15.2164	-411.6			15.794	-43.95			19.8939	-39.18	14.5522	-29.7972
14.43	-36.86	12.6613	-41.4	14.43	-36.26			15.2754	-23.9173	18.4256	-41.7268	12.0684	-43.71	15.245	-407.5			15.986	-43.92			19.9376	-38.58	14.586	-29.907
14.45	-36.26	12.6774	-39.43	14.45	-34.72			15.3	-23.8898	18.4984	-41.6315	12.08	-44.79	15.2737	-409.9			16.177	-44.65			19.9833	-39.92	14.6213	-29.559
14.47	-36.11	12.6905	-39.31	14.47	-34.98			15.3244	-23.7692	18.5723	-40.1578	12.0921	-44.06	15.3038	-411.3			16.369	-44.42			20.0299	-39.79	14.6521	-29.9481
14.49	-36.14	12.7039	-39.69	14.49	-35.74			15.349	-23.7015	18.641	-41.6313	12.1042	-44.95	15.334	-419			16.561	-43.45			20.0831	-39.28	14.6861	-29.7114
14.51	-36.14	12.7165	-38.59	14.51	-35.09			15.3736	-24.609	18.7122	-41.5234	12.1161	-44.23	15.3642	-399.4			16.753	-42.47			20.1297	-39.79	14.7154	-29.4763
14.53	-36.98	12.7288	-39.37	14.53	-35.87			15.3981	-24.6698	18.7877	-41.5832	12.1277	-44.08	15.393	-413			16.944	-41.92			20.1822	-39.8	14.7429	-30.276
14.55	-35.81	12.7417	-39.12	14.55	-35.23			15.4228	-24.5459	18.8642	-41.4245	12.1394	-44.39	15.4219	-416.4			17.136	-43.17			20.2238	-38.96	14.7683	-29.7747
14.57	-36.74	12.7527	-37.07	14.57	-36.23			15.4474	-24.6561	18.9384	-40.9122	12.1512	-44.33	15.4508	-416.3			17.328	-44.27			20.2676	-38.9	14.7975	-30.566
14.59	-37.48	12.763	-38.43	14.59	-36.94			15.472	-24.668	19.013	-41.5865	12.1633	-44.32	15.481	-410			17.52	-43.95			20.315	-39.4	14.8301	-30.5824
14.61	-37.52	12.7738	-37.64	14.61	-35.81			15.4967	-24.8083	19.0877	-41.1749	12.1754	-45.08	15.5112	-410.7			17.711	-44.4			20.3556	-39.92	14.8608	-30.2438
14.63	-37.97	12.7851	-39.01	14.63	-37.5			15.5214	-24.4009	19.1626	-41.1887	12.1876	-44.99	15.5414	-412.7			17.903	-44.76			20.3927	-39.54	14.8948	-30.3141
14.65	-40.64	12.7972	-38.72	14.65	-38.57			15.546	-24.7062	19.2375	-41.0695	12.1999	-44.21	15.5718	-411.8			18.095	-44.55			20.4343	-39.66	14.9347	-30.4216
14.67	-41.96	12.808	-37.42	14.67	-38.59			15.5707	-24.5284	19.3129	-41.3788	12.2123	-45.13	15.6022	-414.2			18.287	-43.77			20.4753	-39.8	14.9685	-32.2532
14.69	-42.47	12.8182	-37.82	14.69	-39.85			15.5955	-24.6517	19.3899	-41.3701	12.2246	-44.7	15.6326	-416.6			18.478	-44.08			20.5209	-40	15.1148	-29.9795
14.71	-40.81	12.8286	-37.88	14.71	-40.51			15.6202	-25.6461	19.4677	-41.0034	12.2368	-44.92	15.6656	-420			18.67	-42.87			20.5771	-40.17	15.1645	-32.2016
14.73	-41.03	12.8399	-38.82	14.73	-40.41			15.645	-25.4271	19.5457	-41.1953	12.249	-44.41	15.6985	-418.5			18.862	-42.85			20.6355	-39.28	15.2134	-32.8534
14.75	-39.92	12.8521	-38.88	14.75	-39.06			15.6698	-24.8391	19.6249	-41.6031	12.2614	-44.47	15.7315	-419.6			19.054	-42.3			20.6862	-39.47	15.2631	-32.3326
14.77	-40.68	12.8651	-39.61	14.77	-38.75			15.6884	-24.78	19.7077	-41.7628	12.2739	-44.84	15.7651	-418.7			19.245	-42.5			20.7363	-39.41	15.3066	-32.6696
14.79	-42.44	12.8771	-37.75	14.79	-40.03			15.7049	-24.9537	19.7919	-40.9292	12.2865	-45.56	15.7987	-420.1			19.456	-43.06			20.7867	-39.54	15.3524	-32.1182
14.81	-40.78	12.8878	-38.21	14.81	-39.34			15.7256	-25.4281	19.8772	-41.8821	12.2989	-44.82	15.8323	-419.8			19.629	-42.77			20.8423	-40.55	15.3965	-32.1613
14.83	-41.18	12.9	-39.38	14.83	-39.55			15.7463	-25.4891	19.9624	-40.9008	12.3111	-43.99	15.8646	-414			19.821	-41.94			20.8821	-40.36	15.4477	-32.9608
14.85	-40.14	12.9123	-38.5	14.85	-39.7			15.7693	-26.3254	20.0469	-41.418	12.3232	-45.2	15.897	-416.2			20.012	-41.57			20.9254	-40.04	15.5052	-32.8653
14.87	-41.47	12.9252	-39.72	14.87	-41.28			15.7948	-26.2628	20.1326	-41.284	12.3362	-45.35	15.9294	-417.6			20.199	-41.67			20.9948	-40.27	15.5627	-33.0481
14.89	-41.76	12.9387	-39.24	14.89	-38.17			15.8203	-25.3946	20.2192	-41.1481	12.3499	-45.93	15.9626	-421.6			20.441	-41.85			21.0797	-40.51	15.6067	-33.1579
14.91	-41.65	12.952	-39.48	14.91	-39.38			15.8458	-25.2526	20.3061	-41.1757	12.3637	-45.96	15.9958	-416.6			20.661	-41.08			21.168	-41.16	15.66	-33.4056
14.93	-40.88	12.9662	-40.06	14.93	-39.15			15.8713	-25.544	20.3933	-40.8989	12.3766	-45.06	16.0291	-423.8			20.881	-42.59			21.2583	-41.22	15.7097	-32.8104
14.95	-42.61	12.9823	-40.8	14.95	-39.76			15.8968	-25.1068	20.482	-41.502	12.3887	-44.23	16.0622	-414.2			21.102	-41.57			21.3332	-41.1	15.7738	-32.6364
14.97	-42.37	12.998	-39.74	14.97	-38.55			15.9224	-25.0608	20.5744	-41.8234	12.4009	-44.62	16.0954	-417.8			21.377	-41.9			21.4154	-41.39	15.8262	-32.8485
14.99	-41.54	13.0112	-38.84	14.99	-40.55			15.948	-25.1545	20.6708	-41.4436	12.4137	-45.58	16.1286	-416.9			21.597	-41.89			21.4828	-41.75	15.8823	-32.4385
15.01	-43.17	13.026	-40.89	15.01	-39.62			15.9736	-25.1351	20.7662	-41.4937	12.4272	-45.55	16.1615	-419.1			21.818	-41.58			21.5687	-40.77	15.9311	-32.7793
15.03	-39.98	13.0419	-39.67	15.03	-39.51			15.9992	-25.0411	20.8624	-41.5004	12.4406	-45.63	16.1943	-417.3							21.6513	-40.8	15.9834	-32.6932
15.05	-43.51	13.057	-40.52	15.05	-40.49			16.0249	-25.0902	20.9596	-41.6413	12.4538	-45.71	16.2271	-419.1							21.7182	-41.04	16.0294	-32.5861
15.07	-42.76	13.0717	-39.24	15.07	-39.75			16.0505	-25.3678	21.0577	-41.2744	12.4665	-44.25	16.2613	-420.3							21.7951	-40.45	16.0773	-32.9505
15.09	-40.12	13.0847	-39.13	15.09	-39.27			16.0762	-25.5941	21.1553	-41.5374	12.4792	-45.26	16.2955	-422.5							21.8882	-41.39	16.1268	-32.9833
15.11	-42.26	13.0976	-39.15	15.11	-40.24			16.1019	-25.7729	21.2551	-41.8356	12.492	-45.14	16.3298	-417.7							21.9683	-41.04	16.18	-33.2937
15.13	-42.99	13.111	-39.63	15.13	-40.13			16.1276	-25.7519	21.358	-41.7032	12.5049	-45.29	16.3644	-425.4									16.2312	-33.1286
15.15	-42.08	13.1245	-39.25	15.15	-39.42			16.1533	-25.6695	21.4623	-41.5418	12.5178	-45	16.3991	-420.8									16.2829	-32.6798
15.17	-40.57	13.1366	-38.09	15.17	-39.32			16.1791	-25.3695	21.5666	-41.7966	12.531	-45.03	16.4338	-421.1									16.3333	-33.1531
15.19	-43.57	13.148	-38.63	15.19	-39.52			16.2048	-25.9508	21.7763	-41.0324	12.5446	-46.23	16.4698	-424.1									16.398	-33.8147
15.21	-40.55	13.1616	-40.07	15.21	-38.58			16.2513	-26.2371	21.8795	-41.9483	12.5581	-45.55	16.5058	-426.8									16.4391	-33.7715
15.23	-44.91	13.175	-38.48	15.23	-38.55			16.3055	-26.4321	21.9836	-41.1261	12.5719	-45.53	16.5419	-425.9									16.4837	-33.6742
15.25	-41.99	13.1864	-38.15	15.25	-39.62			16.3599	-25.7694			12.5859	-46.26	16.5774	-420.9									16.5268	-33.293
15.27	-41.29	13.197	-37.38	15.27	-39.1			16.3936	-25.7447			12.6002	-45.84	16.6129	-421.9									16.5711	-33.5141
15.29	-42.08	13.207	-37.35	15.29	-40			16.4168	-25.6469			12.614	-46.11	16.6484	-421.7									16.6041	-33.0841
15.31	-40.75	13.2179	-38.45	15.31	-39.21			16.45	-25.6998			12.6273	-45.43	16.6845	-422.6									16.6383	-33.1236
15.33	-40.66	13.2293	-38.14	15.33	-39.51			16.4833	-25.6767			12.6409	-45.31	16.7206	-429.8									16.681	-33.2546
15.35	-40.04	13.2401	-37.8	15.35	-39.27			16.5165	-25.6202			12.6548	-45.58	16.7567	-423.9									16.7281	-33.7985
15.37	-43.26	13.2507	-37.71	15.37	-39.01			16.5498	-25.4885			12.669	-46.19	16.7931	-421.9									16.7789	-33.2908
15.39	-42.38	13.2613	-37.76	15.39	-40.19			16.583	-25.3855			12.6832	-46.2	16.8295	-425.8									16.8307	-34.2949
15.41	-42.89	13.2727	-38.71	15.41	-39.74			16.6163	-25.672			12.6974	-46.03	16.8658	-426									16.8781	-33.5913
15.43	-41.61	13.2834	-36.68	15.43	-40.48			16.6496	-25.5303			12.7117	-46.33	16.9033	-425.7									16.9321	-33.9891
15.45	-41.95	13.2933	-37.67	15.45	-39.4			16.6896	-25.9113			12.726	-45.73	16.9408	-426.4									16.9799	-34.2998
15.47	-43.57	13.3036	-37.49	15.47	-39.14			16.723	-26.1923			12.7402	-45.26	16.9783	-434.2									17.0369	-34.3732
15.49	-41.88	13.3148	-38.55	15.49	-40.58			16.7562	-25.6492			12.7543	-46.46	17.0177	-427.5									17.2095	-34.6922
15.51	-43.21	13.326	-37.67	15.51	-39.83			16.7896	-25.5133			12.7684	-46.08	17.0572	-429.9									17.2434	-34.9868
15.53	-44.56	13.3369	-38.24	15.53	-42.21			16.8231	-26.0353			12.783	-46.08	17.0967	-428.1									17.2853	-34.387
15.55	-42.31	13.3478	-37.58	15.55	-40.22			16.8565	-26.3997			12.7975	-46.28	17.1363	-426.1									17.3337	-34.4425
15.57	-42.15	13.3579	-37.09	15.57	-40.69			16.8899	-26.4996			12.8117	-46.23	17.1758	-438.3									17.3924	-35.3194
15.59	-42.12	13.3671	-35.97	15.59	-39.04			16.9232	-26.5116			12.8267	-46.66	17.2154	-429.4									17.4709	-35.7474
15.61	-42.2	13.376	-36.21	15.61	-39.03			16.9567	-26.0303			12.8422	-46.95	17.257	-434.5									17.497	-34.9853
15.63	-40.39	13.3857	-37.77	15.63	-38.71			16.9902	-26.032			12.8577	-46.66	17.2987	-433.9									17.5302	-35.5406
15.65	-43.5	13.3961	-37.22	15.65	-40.56			17.0237	-26.1015			12.8723	-45.05	17.3403	-434.6									17.5676	-34.4748
15.67	-43.08	13.4062	-37.34	15.67	-38.49			17.0572	-26.8248			12.8861	-45.63	17.3829	-439.3									17.6092	-35.2581
15.69	-44.63	13.4166	-37.79	15.69	-39.05			17.0906	-26.7499			12.8999	-46.54	17.4255	-431.6									17.6607	-35.4447
15.71	-42.79	13.427	-37.31	15.71	-42.46			17.1242	-26.4558			12.9144	-46.28	17.4681	-432									17.7026	-35.237
15.73	-44.02	13.4372	-37.39	15.73	-39.61			17.1577	-26.737			12.9296	-46.49	17.5088	-435.5									17.7408	-36.0856
15.75	-43.85	13.4484	-38.64	15.75	-40.11			17.1913	-26.4396			12.9448	-47.05	17.5494	-429.4									17.7821	-34.9182
15.77	-40.21	13.4613	-39.39	15.77	-39.77			17.2249	-26.6238			12.9598	-46.86	17.5901	-437.2									17.8218	-35.3623
15.79	-41.7	13.4747	-39.02	15.79	-39.56			17.2887	-25.6742			12.9747	-46.04	17.6325	-429.5									17.8635	-35.3883
15.81	-41.15	13.4864	-37.63	15.81	-40.54			17.3256	-26.592			12.9896	-46.43	17.6749	-441.5									17.9086	-35.2277
15.83	-40.81	13.497	-37.57	15.83	-39.75			17.3593	-26.2312			13.0043	-45.85	17.7173	-436.2									17.9536	-35.1368
15.85	-43.15	13.5077	-37.96	15.85	-40.39			17.3895	-26.3916			13.0188	-46.3	17.7608	-435.6									17.9854	-34.5665
15.87	-42.98	13.5184	-37.33	15.87	-39.32			17.43	-26.7001			13.0334	-46.52	17.8042	-439.9									18.0126	-34.6122
15.89	-41.55	13.5286	-37.4	15.89	-40.32			17.4602	-26.6404			13.0483	-48.14	17.8476	-435.5									18.0454	-35.337
15.91	-40.53	13.5387	-36.94	15.91	-39.42			17.4939	-26.9713			13.0638	-46.57	17.8924	-439.7									18.0764	-35.2255
15.93	-41.6	13.5491	-38.01	15.93	-40.24			17.5277	-27.0956			13.0792	-45.74	17.9371	-442.5									18.1075	-35.1479
15.95	-41.94	13.56	-37.69	15.95	-39.68			17.5614	-27.3079			13.094	-45.74	17.9819	-442.1									18.1371	-34.7302
15.97	-42.3	13.5707	-37.58	15.97	-41.49			17.595	-27.4335			13.1081	-45.94	18.0284	-442.1									18.1637	-34.6159
15.99	-41.42	13.5805	-36.33	15.99	-41.1			17.6288	-27.6872			13.1222	-46.31	18.075	-443.5									18.1979	-35.4996
16.01	-41.29	13.59	-37.03	16.01	-40.66			17.6626	-27.8357			13.1369	-46.53	18.1216	-433.9									18.2215	-35.315
16.03	-42.99	13.6003	-37.54	16.03	-40.58			17.6964	-28.0681			13.152	-46.75	18.1652	-439									18.2487	-35.272
16.05	-44.97	13.6108	-37.45	16.05	-41.41			17.7336	-28.3327			13.1672	-46.62	18.2088	-443.7									18.287	-35.2026
16.07	-43.25	13.6216	-38	16.07	-40.49			17.7843	-28.4347			13.1827	-46.68	18.2524	-438.6									18.3259	-35.0127
16.09	-40.35	13.6323	-37.14	16.09	-41.17			17.8182	-28.7992			13.1988	-47.73	18.2969	-438.4									18.4176	-35.193
16.11	-43.59	13.643	-38.16	16.11	-41.82			17.852	-28.7985			13.2148	-47.06	18.3414	-442.5									18.4963	-35.3064
16.13	-41.86	13.6541	-37.73	16.13	-39.55			17.886	-28.6772			13.2305	-47.14	18.3858	-444.2									18.5609	-34.7794
16.15	-41.64	13.6646	-37.18	16.15	-39.33			17.9199	-28.6783			13.2459	-46.15	18.4315	-443.1									18.629	-35.1088
16.17	-44.27	13.6753	-38.02	16.17	-39.33			17.9537	-28.6592			13.2614	-47.27	18.4771	-440.5									18.694	-35.1036
16.19	-39.89	13.6866	-37.94	16.19	-40.46			17.9876	-28.3962			13.2766	-46.47	18.5227	-440.7									18.7822	-35.008
16.21	-42.36	13.6979	-38.05	16.21	-39.91			18.0216	-28.1007			13.2916	-46.99	18.5663	-438.8									18.8911	-34.8668
16.23	-41.99	13.7082	-36.54	16.23	-38.48			18.0556	-28.378			13.3067	-46.46	18.61	-440.3									19.0075	-35.104
16.25	-40.71	13.7181	-37.35	16.25	-38.91			18.0896	-28.2409			13.3218	-46.79	18.6536	-441.9									19.1379	-34.5821
16.27	-42.1	13.729	-37.96	16.27	-39.06			18.1234	-27.5537			13.3369	-46.54	18.6981	-441.7									19.2795	-35.0355
16.29	-42.33	13.7404	-38.21	16.29	-39.48			18.1574	-27.341			13.3521	-46.83	18.7426	-441.4									19.4044	-35.121
16.31	-42.5	13.7511	-36.82	16.31	-39.45			18.1948	-27.722			13.3675	-47.11	18.7871	-442.3									19.5269	-34.7787
16.33	-39.74	13.761	-37.09	16.33	-38.76			18.2357	-27.826			13.3831	-47.43	18.8328	-441.6									19.6463	-34.5302
16.35	-42.81	13.7712	-37.33	16.35	-40.71			18.2733	-27.4478			13.3988	-46.53	18.8786	-447.4									19.7537	-34.4457
16.37	-41.62	13.7812	-36.7	16.37	-39.11			18.3072	-27.5009			13.4135	-45.22	18.9243	-437.2									19.8682	-35.1516
16.39	-40.74	13.7909	-36.65	16.39	-39.53			18.3413	-27.833			13.4274	-46.1	18.9667	-440.8									19.9799	-34.7637
16.41	-42.58	13.8013	-37.92	16.41	-40.38			18.3755	-27.6655			13.4412	-46.68	19.009	-436.5									20.0963	-34.7126
16.43	-41.26	13.8129	-38.35	16.43	-40.59			18.4096	-28.0314			13.4553	-46.39	19.0513	-444.8									20.2127	-34.7048
16.45	-41.18	13.8241	-37.32	16.45	-40.03			18.4438	-28.0603			13.4696	-46.21	19.0956	-440.5									20.3257	-34.3687
16.47	-38.29	13.8362	-39.27	16.47	-39.22			18.4778	-28.5588			13.484	-46.24	19.14	-442.9									20.454	-33.9379
16.49	-40.38	13.8498	-39.04	16.49	-40.09			18.512	-28.5086			13.4982	-46.58	19.1843	-441.4									20.5578	-34.1522
16.51	-41.68	13.8645	-40.19	16.51	-38.21			18.5462	-27.9965			13.5124	-46.36	19.2278	-439.3									20.6827	-33.8355
16.53	-41.52	13.8795	-39.23	16.53	-38.54			18.5804	-27.6679			13.5266	-45.76	19.2713	-443.4									20.8048	-33.807
16.55	-40.58	13.8933	-39.36	16.55	-39.62			18.6728	-27.5844			13.5405	-46.04	19.3148	-438.2									20.9369	-34.3355
16.57	-42.77	13.9071	-39.12	16.57	-38.32			18.7105	-27.5327			13.554	-45.76	19.3588	-446									21.0579	-34.1162
16.59	-42.78	13.9202	-38.68	16.59	-39.52			18.7448	-28.3497			13.5676	-45.72	19.4027	-441.3									21.1803	-33.9515
16.61	-40.88	13.9314	-36.79	16.61	-39.64			18.7791	-28.9076			13.5818	-46.67	19.4466	-435.8									21.2987	-34.1694
16.63	-41.55	13.9415	-37.18	16.63	-39.8			18.8133	-28.2958			13.5966	-46.64	19.491	-447.9									21.4077	-33.4667
16.65	-40.65	13.952	-37.45	16.65	-39.63			18.8476	-27.9743			13.6115	-46.72	19.5353	-444.6									21.5251	-34.2745
16.67	-42.69	13.9623	-36.9	16.67	-39.16			18.882	-28.0239			13.6262	-46.22	19.5796	-436.3									21.6394	-34.0689
16.69	-39.36	13.972	-36.5	16.69	-40.93			18.9164	-28.4221			13.6406	-47.03	19.6222	-442.5									21.7546	-37.8335
16.71	-40.72	13.9832	-38.7	16.71	-40.69			18.9508	-28.2701			13.6551	-46.21	19.6648	-441.3									21.8669	-37.6366
16.73	-41.8	13.9944	-36.45	16.73	-40.95			18.985	-28.4534			13.6697	-46.72	19.7074	-432									21.9911	-37.4851
16.75	-40.92	14.005	-38.16	16.75	-39.08			19.0195	-28.7716			13.6845	-46.46	19.7484	-442.6
16.77	-39.26	14.0165	-37.89	16.77	-37.68			19.0573	-28.3173			13.6993	-46.84	19.7895	-438.7
16.79	-40.64	14.0271	-36.75	16.79	-40.96			19.0918	-28.5591			13.7141	-46.78	19.8305	-445.1
16.81	-39.46	14.0373	-37.34	16.81	-39.01			19.1193	-28.3447			13.7291	-47.1	19.8741	-440.2
16.83	-40.35	14.0475	-36.74	16.83	-39.04			19.1296	-28.4968			13.744	-46.53	19.9177	-443.8
16.85	-40.3	14.0573	-36.74	16.85	-40.59			19.1458	-28.4277			13.7583	-46.83	19.9613	-443
16.87	-42.1	14.0679	-37.79	16.87	-39.2			19.1619	-28.515			13.7719	-45.81	20.0056	-446.5
16.89	-41.25	14.0785	-36.87	16.89	-41.58			19.1779	-28.3335			13.7855	-45.38	20.0499	-441.5
16.91	-42.41	14.0883	-36.48	16.91	-40.12			19.1941	-28.3779			13.7992	-45.47	20.0942	-446.5
16.93	-40.69	14.0979	-36.32	16.93	-40.82			19.2113	-28.143			13.8131	-46.39	20.1375	-444.9
16.95	-42.12	14.1073	-36.24	16.95	-40.56			19.2296	-28.4384			13.827	-46.79	20.1809	-438.9
16.97	-40.42	14.117	-36.78	16.97	-39.66			19.2482	-28.44			13.8414	-46.1	20.2242	-438.3
16.99	-42.23	14.1264	-35.6	16.99	-39.28			19.2665	-28.4829			13.8564	-47.23	20.265	-436.4
17.01	-40	14.1357	-36.67	17.01	-40.04			19.2849	-28.4008			13.8713	-47.39	20.3058	-442.4
17.03	-39.76	14.1448	-34.97	17.03	-40.41			19.3033	-28.4997			13.8862	-46.59	20.3466	-448
17.05	-38.99	14.1539	-36.52	17.05	-38.51			19.3217	-28.4754			13.9011	-46.41	20.3901	-444.2
17.07	-42.35	14.1629	-34.81	17.07	-39.38			19.3402	-28.3569			13.9159	-47.63	20.4335	-441.7
17.09	-39.8	14.1714	-35.44	17.09	-39.7			19.3586	-28.1219			13.9306	-46.53	20.4769	-439.5
17.11	-40.26	14.1802	-35.58	17.11	-40.94			19.377	-27.9655			13.9451	-47.04	20.5178	-442.1
17.13	-40.48	14.1891	-35.71	17.13	-39.81			19.3954	-27.8869			13.9596	-46.51	20.5587	-437.5
17.15	-40.56	14.1988	-36.96	17.15	-40.05			19.414	-27.5136			13.9742	-47.02	20.5996	-444.1
17.17	-40.17	14.2085	-35.92	17.17	-39.73			19.4346	-26.9657			13.9887	-47.01	20.6414	-440.6
17.19	-41.24	14.218	-36.85	17.19	-38.19			19.4578	-26.9951			14.0033	-46.27	20.6833	-442.5
17.21	-42.24	14.2278	-35.99	17.21	-40.82			19.4891	-27.3558			14.0176	-47.08	20.7251	-443.5
17.23	-39.81	14.2367	-35.26	17.23	-39.97			19.5145	-27.1377			14.0316	-46.69	20.7683	-443.7
17.25	-39.8	14.2455	-35.72	17.25	-41.07			19.5319	-27.8544			14.0456	-45.65	20.8115	-446.5
17.27	-41.58	14.2553	-37.13	17.27	-40.2			19.5492	-28.1129			14.06	-46.92	20.8547	-438.8
17.29	-40.55	14.2652	-35.97	17.29	-39.98			19.5666	-28.3435			14.0748	-47.03	20.8951	-438.3
17.31	-40.64	14.2744	-35.8	17.31	-39.83			19.5839	-28.4495			14.0897	-47.01	20.9355	-441.2
17.33	-39.94	14.2834	-35.56	17.33	-39.6			19.6013	-27.9432			14.1053	-47.43	20.9759	-442.3
17.35	-41.25	14.2922	-35.51	17.35	-40.42			19.6187	-28.0466			14.1217	-48.33	21.0182	-443.3
17.37	-42.94	14.3015	-36.25	17.37	-39.94			19.636	-28.0514			14.1381	-47.92	21.0605	-443.2
17.39	-42.38	14.311	-36.31	17.39	-41.24			19.6534	-28.3064			14.1533	-46.87	21.1029	-439.5
17.41	-41.52	14.3205	-36.17	17.41	-41.11			19.6708	-28.315			14.1674	-47.58	21.144	-441.5
17.43	-40.75	14.3293	-34.12	17.43	-40.43			19.6882	-28.3559			14.1815	-45.37	21.1851	-441.8
17.45	-40.72	14.3378	-35.36	17.45	-39.52			19.7055	-28.2664			14.1957	-47.26	21.2263	-442.2
17.47	-41.49	14.3462	-34.16	17.47	-38.98			19.7229	-28.2287			14.21	-46.41	21.2691	-441.7
17.49	-41.22	14.3547	-35.42	17.49	-38.51			19.7403	-27.9828			14.2244	-46.57	21.3118	-446.3
17.51	-38.85	14.3639	-35.99	17.51	-38.55			19.7577	-27.917			14.2381	-45.77	21.3546	-440.9
17.53	-40.46	14.3727	-34.89	17.53	-39.32			19.7802	-27.6593			14.2514	-46.01	21.3963	-442.5
17.55	-41.85	14.3815	-35.55	17.55	-39.19			19.8077	-27.1874			14.2646	-46.32	21.4379	-437.8
17.57	-39.58	14.3904	-35.25	17.57	-39.82			19.8351	-27.0709			14.2784	-45.96	21.4795	-439.7
17.59	-39.7	14.399	-34.76	17.59	-38.71			19.8628	-27.1344			14.2929	-47.17	21.5231	-445.6
17.61	-40.89	14.4077	-35.46	17.61	-39.91			19.8903	-27.3648			14.3073	-47.34	21.5667	-445.7
17.63	-40.04	14.4171	-36.57	17.63	-37.99			19.9177	-26.8962			14.3216	-45.98	21.6102	-440.6
17.65	-40.7	14.4262	-34.32	17.65	-37.64			19.9452	-27.1248			14.3357	-46.87	21.651	-436.9
17.67	-42.53	14.4349	-35.47	17.67	-39.45			19.9729	-27.0716			14.3499	-47.13	21.6918	-432.8
17.69	-41.35	14.4439	-35.72	17.69	-39.95			20.0004	-27.2786			14.364	-47.31	21.7326	-446.1
17.71	-41.31	14.4535	-36.58	17.71	-38.43			20.0279	-27.3819			14.3779	-45.47	21.7762	-443.7
17.73	-41.04	14.4632	-36.01	17.73	-37.49			20.0554	-27.4748			14.3919	-46.88	21.8199	-438.8
17.75	-40.9	14.4735	-37.48	17.75	-39.07			20.0832	-27.4441			14.4053	-45.37	21.8636	-443.3
17.77	-38.95	14.4837	-35.79	17.77	-40.05			20.1107	-27.5795			14.4182	-46.4	21.909	-446.2
17.79	-41.45	14.4931	-36.15	17.79	-37.92			20.1382	-27.8669			14.4311	-45.76	21.9543	-442.9
17.81	-42.4	14.5032	-37.12	17.81	-39.44			20.166	-27.951			14.4446	-47.16	21.9997	-439.2
17.83	-43.36	14.5141	-37.45	17.83	-39.63			20.1935	-27.9294			14.4587	-47.34
17.85	-41.14	14.5258	-38.1	17.85	-38.07			20.2211	-27.652			14.4728	-45.45
17.87	-40.93	14.539	-39.08	17.87	-37.43			20.2486	-27.5239			14.4862	-45.26
17.89	-42.52	14.5523	-38.38	17.89	-39.14			20.2764	-27.5928			14.4988	-46.34
17.91	-41.74	14.5677	-40.48	17.91	-37.97			20.304	-27.9926			14.5115	-45.4
17.93	-43.47	14.5859	-40.58	17.93	-39.68			20.3316	-27.7594			14.5243	-46.54
17.95	-42.27	14.6038	-40.32	17.95	-37.64			20.3592	-27.476			14.5372	-44.93
17.97	-42.68	14.6197	-39.08	17.97	-39.92			20.387	-27.267			14.5502	-46.26
17.99	-41.83	14.6331	-38.39	17.99	-38.77			20.4146	-27.9364			14.5629	-44.64
18.01	-40.5	14.6475	-39.79	18.01	-39.96			20.4422	-27.5878			14.5754	-46.06
18.03	-42.77	14.6621	-38.64	18.03	-38.44			20.4698	-27.5244			14.5879	-46.08
18.05	-42.9	14.676	-39.27	18.05	-40.53			20.4977	-27.3065			14.6009	-46.35
18.07	-42.77	14.691	-39.6	18.07	-39.74			20.5228	-28.0307			14.6143	-45.61
18.09	-42.99	14.7104	-41.67	18.09	-40.79			20.5455	-28.2695			14.6277	-46.61
18.11	-40.6	14.7295	-39.47	18.11	-38.13			20.568	-28.2324			14.6413	-46.93
18.13	-40.68	14.7441	-38.99	18.13	-37.4			20.5907	-28.1312			14.6551	-45.58
18.15	-40.98	14.759	-39.75	18.15	-38.37			20.6134	-28.0228			14.669	-47.02
18.17	-42.25	14.7735	-38.42	18.17	-38.89			20.6361	-28.1459			14.6826	-45.96
18.19	-41.83	14.7868	-38.88	18.19	-38.96			20.6586	-28.269			14.6959	-46.13
18.21	-41.63	14.8027	-40.4	18.21	-39.52			20.6813	-28.1506			14.7091	-46.34
18.23	-44.35	14.8193	-39.4	18.23	-40.34			20.704	-28.297			14.723	-46.9
18.25	-42.17	14.8346	-39.61	18.25	-38.86			20.7268	-28.5338			14.7375	-47.14
18.27	-40.74	14.8517	-40.6	18.27	-38.02			20.7493	-28.7407			14.752	-46.67
18.29	-43.78	14.869	-39.71	18.29	-39.94			20.772	-28.8933			14.7659	-46.07
18.31	-42.4	14.8842	-39.12	18.31	-40.07			20.7947	-28.9922			14.7792	-46.64
18.33	-43.02	14.9003	-40.31	18.33	-37.94			20.8175	-28.8807			14.7925	-45.85
18.35	-42.35	14.9168	-39.42	18.35	-38.59			20.84	-28.2721			14.8054	-45.57
18.37	-41.89	14.9315	-39.01	18.37	-38.27			20.8628	-27.8803			14.8177	-45.37
18.39	-42.12	14.9462	-39.48	18.39	-38.17			20.8855	-27.4445			14.83	-45.55
18.41	-42.25	14.9606	-38.61	18.41	-37.77			20.9083	-27.4368			14.8428	-46.56
18.43	-42.82	14.9738	-38.43	18.43	-38.26			20.9308	-27.3978			14.8559	-44.85
18.45	-40.04	14.9881	-39.57	18.45	-39.88			20.9536	-27.5412			14.869	-46.91
18.47	-42.21	15.0044	-40.05	18.47	-38.6			20.9764	-27.6927			14.882	-45.67
18.49	-41.75	15.0198	-38.76	18.49	-38.69			20.9992	-27.9454			14.8949	-46.17
18.51	-39.92	15.0345	-39.63	18.51	-39.07			21.0218	-27.3482			14.9077	-45.79
18.53	-40.92	15.0499	-39.22	18.53	-39.86							14.9207	-45.77
18.55	-42.85	15.0651	-39.6	18.55	-37.88							14.9338	-45.8
18.57	-41.37	15.0813	-39.9	18.57	-41.13							14.947	-46.71
18.59	-40.41	15.098	-39.9	18.59	-37.42							14.9604	-46.54
18.61	-40.96	15.1152	-40.31	18.61	-38.32							14.974	-46.19
18.63	-40.12	15.131	-38.66	18.63	-38.89							14.9877	-46.59
18.65	-41.7	15.1472	-40.54	18.65	-39							15.0012	-46.26
18.67	-41.13	15.1651	-40	18.67	-38.2							15.0145	-46.78
18.69	-41.01	15.1855	-41.71	18.69	-39.32							15.0278	-45.7
18.71	-42.66	15.2071	-40.71	18.71	-38.24							15.0411	-45.32
18.73	-42.25	15.2245	-39.38	18.73	-40.06							15.0542	-46.16
18.75	-41.46	15.239	-38.7	18.75	-40.37							15.0673	-46.85
18.77	-41.24	15.2534	-39.29	18.77	-40.13							15.0802	-45.46
18.79	-40.87	15.2689	-39.62	18.79	-40.08							15.0928	-45.14
18.81	-41.97	15.2835	-38.45	18.81	-40.26							15.1054	-46.79
18.83	-40.39	15.3029	-41.99	18.83	-39.73							15.1187	-47.59
18.85	-40.26	15.3235	-39.52	18.85	-40.03							15.1327	-46.57
18.87	-42.36	15.3401	-40.13	18.87	-38.98							15.1466	-45.84
18.89	-42.09	15.357	-39.63	18.89	-37.25							15.1602	-46.13
18.91	-40.85	15.3745	-40.56	18.91	-39.23							15.1735	-46.34
18.93	-42.11	15.3923	-39.83	18.93	-38.79							15.1868	-46.23
18.95	-41.29	15.4099	-40.39	18.95	-38.68							15.2002	-46.72
18.97	-42.16	15.4268	-39.39	18.97	-39.6							15.2139	-45.99
18.99	-40.04	15.4437	-40.38	18.99	-37.75							15.2275	-46.64
19.01	-42.61	15.4613	-39.83	19.01	-39.96							15.2411	-47.13
19.03	-41.81	15.4779	-39.71	19.03	-39.39							15.2549	-46.51
19.05	-42.03	15.4965	-41.05	19.05	-38.52							15.2686	-46.02
19.07	-41.5	15.519	-41.64	19.07	-37.86							15.2818	-45.4
19.09	-42.48	15.5402	-40.4	19.09	-39.36							15.2942	-45.67
19.11	-42.75	15.56	-41.05	19.11	-38.44							15.3067	-46.03
19.13	-41.38	15.58	-40.47	19.13	-39.27							15.3197	-46.46
19.15	-43.74	15.601	-41.44	19.15	-38.62							15.3333	-46.46
19.17	-42.52	15.6227	-40.91	19.17	-39.77							15.3468	-46.32
19.19	-40.54	15.6409	-39.44	19.19	-38.39							15.3606	-46.26
19.21	-43.75	15.6571	-39.84	19.21	-39.95							15.3747	-47.04
19.23	-41.23	15.6741	-39.89	19.23	-39.75							15.3889	-47.06
19.25	-42.72	15.69	-39.02	19.25	-39							15.4033	-47.39
19.27	-40.42	15.7055	-39.71	19.27	-38.76							15.418	-46.87
19.29	-41.28	15.7204	-38.26	19.29	-39.18							15.4326	-47.13
19.31	-41.68	15.735	-39.58	19.31	-38.39							15.4467	-46.32
19.33	-41.75	15.7511	-39.5	19.33	-39.68							15.4602	-46.71
19.35	-42.86	15.7665	-39.05	19.35	-37.47							15.4737	-46.14
19.37	-43.07	15.7828	-40.14	19.37	-39.08							15.4879	-46.91
19.39	-42.36	15.799	-38.79	19.39	-38.67							15.5026	-47.14
19.41	-40.85	15.816	-40.7	19.41	-38.53							15.5173	-47.35
19.43	-41.35	15.8347	-39.96	19.43	-40.56							15.5315	-46.48
19.45	-42.17	15.8527	-40.34	19.45	-39.7							15.5453	-46.07
19.47	-41.37	15.8698	-39.32	19.47	-40.1							15.559	-47.07
19.49	-42.65	15.8862	-39.9	19.49	-38.84							15.5728	-46.56
19.51	-40.93	15.9015	-38.36	19.51	-40.05							15.5867	-46.72
19.53	-42.56	15.9162	-39.42	19.53	-39.18							15.6005	-46.48
19.55	-40.46	15.9305	-38.04	19.55	-38.42							15.6144	-46.78
19.57	-40.83	15.945	-39.51	19.57	-39.43							15.6282	-46.08
19.59	-40.89	15.9622	-40.21	19.59	-39.78							15.6421	-46.86
19.61	-41.84	15.9794	-39.46	19.61	-39.5							15.6556	-46.85
19.63	-39.93	15.996	-39.89	19.63	-38.68							15.6688	-45.64
19.65	-41.5	16.0124	-39.19	19.65	-40.1							15.6821	-46.58
19.67	-42.05	16.0303	-40.76	19.67	-39.4							15.6954	-46.91
19.69	-41.43	16.05	-40.44	19.69	-41.79							15.7089	-45.84
19.71	-41.4	16.0702	-40.96	19.71	-39.21							15.7224	-46.86
19.73	-41.63	16.0872	-37.95	19.73	-40.72							15.7366	-46.72
19.75	-42.8	16.103	-40.33	19.75	-42.1							15.7515	-47.7
19.77	-43.02	16.1213	-40.05	19.77	-39.48							15.7664	-47.19
19.79	-41.4	16.1371	-38.34	19.79	-38.85							15.7806	-47.02
19.81	-40.22	16.1537	-40.58	19.81	-40.72							15.7938	-46.05
19.83	-40.69	16.1721	-39.74	19.83	-39.61							15.8071	-45.52
19.85	-41.43	16.1912	-40.92	19.85	-39.64							15.8208	-46.27
19.87	-40.66	16.2129	-41.18	19.87	-39.54							15.8348	-46.95
19.89	-41.6	16.2337	-40.38	19.89	-39.11							15.8488	-46.75
19.91	-42.62	16.2516	-39.66	19.91	-40.13							15.863	-46.71
19.93	-42.14	16.2678	-39.26	19.93	-41.44							15.8775	-46.9
19.95	-42.66	16.2853	-40.41	19.95	-41.21							15.8919	-47.13
19.97	-41.97	16.3035	-39.81	19.97	-40.31							15.9064	-47.02
19.99	-41.69	16.3194	-38.68	19.99	-40							15.9208	-46.36
20.01	-42.76	16.3345	-39.25	20.01	-40.01							15.9352	-47.42
20.03	-42.71	16.3529	-40.9	20.03	-41.12							15.9492	-45.93
20.05	-41.33	16.3733	-40.48	20.05	-40.25							15.9627	-46.51
20.07	-42.68	16.3921	-40.01	20.07	-39.1							15.9763	-46.61
20.09	-42.01	16.41	-40.01	20.09	-39.94							15.9902	-47.24
20.11	-42.6	16.4258	-38.32	20.11	-39.44							16.0046	-46.74
20.13	-42.19	16.4433	-40.9	20.13	-40.48							16.019	-46.74
20.15	-42.79	16.465	-41.08	20.15	-40.14							16.0331	-46.76
20.17	-40.37	16.485	-39.96	20.17	-38.73							16.047	-46.69
20.19	-41.4	16.5037	-40.41	20.19	-40.79							16.0608	-46.25
20.21	-42.46	16.5223	-39.9	20.21	-40.32							16.0745	-46.16
20.23	-42.54	16.5396	-39.6	20.23	-40.68							16.0882	-47.16
20.25	-41.92	16.5583	-40.72	20.25	-40.66							16.1019	-46.11
20.27	-42.38	16.5778	-40.02	20.27	-40.78							16.1162	-46.47
20.29	-43.13	16.5988	-41.46	20.29	-40.21							16.131	-46.74
20.31	-41.86	16.6217	-40.98	20.31	-40.28							16.1459	-47.93
20.33	-43.12	16.6408	-39.34	20.33	-40.86							16.1601	-46.58
20.35	-44.51	16.6563	-38.92	20.35	-41.91							16.1735	-45.98
20.37	-42.45	16.6711	-38.55	20.37	-40.72							16.187	-46.46
20.39	-43.21	16.6858	-38.93	20.39	-41.24							16.2007	-46.64
20.41	-43.52	16.701	-38.97	20.41	-40.24							16.2146	-47.1
20.43	-42.04	16.7176	-39.93	20.43	-41.24							16.2285	-46.14
20.45	-41.92	16.7342	-38.87	20.45	-41.53							16.242	-45.74
20.47	-43.2	16.7505	-39.81	20.47	-40.3							16.255	-46.75
20.49	-43.36	16.7658	-37.82	20.49	-40.34							16.268	-45.75
20.51	-44.97	16.7787	-37.85	20.51	-40.57							16.2821	-46.54
20.53	-42.52	16.7935	-39.49	20.53	-39.82							16.2971	-47.88
20.55	-42.06	16.8098	-39.1	20.55	-39.56							16.3122	-47.63
20.57	-41.89	16.8238	-37.5	20.57	-40.15							16.3277	-48.2
20.59	-42.42	16.838	-39.22	20.59	-38.71							16.3436	-48.38
20.61	-40.62	16.8547	-39.73	20.61	-39.22							16.3595	-47.02
20.63	-40.09	16.8699	-37.67	20.63	-40.67							16.3747	-46.95
20.65	-43.6	16.8847	-39.51	20.65	-40.17							16.389	-46.86
20.67	-42.12	16.9011	-39.18	20.67	-38.91							16.4034	-47.1
20.69	-39.93	16.9152	-37.27	20.69	-40.71							16.4184	-47.32
20.71	-42.75	16.9291	-39.08	20.71	-40.15							16.434	-47.88
20.73	-42.39	16.9437	-38.11	20.73	-40.19							16.4497	-47.97
20.75	-42.98	16.9596	-39.92	20.75	-40.31							16.465	-47.23
20.77	-40.72	16.975	-37.58	20.77	-40.3							16.4801	-47.39
20.79	-43.35	16.99	-39.57	20.79	-38.76							16.4951	-47.65
20.81	-42.55	17.0069	-39.52	20.81	-39.29							16.5108	-48.51
20.83	-42.08	17.0234	-39.13	20.83	-41.84							16.527	-48.1
20.85	-43.27	17.0412	-40.3	20.85	-41.24							16.5433	-47.69
20.87	-42.27	17.0604	-40.18	20.87	-40.29							16.5596	-48.52
20.89	-43.93	17.0795	-40.1	20.89	-41.61							16.5759	-47.89
20.91	-42.95	17.0954	-37.79	20.91	-40.42							16.5922	-48.04
20.93	-43.09	17.1086	-37.78	20.93	-41.21							16.6079	-47.29
20.95	-44.85	17.122	-38.18	20.95	-40.44							16.6228	-47.39
20.97	-43.5	17.1377	-39.67	20.97	-41.13							16.6377	-47.52
20.99	-42.52	17.1546	-39.16	20.99	-39.32							16.6531	-48.13
21.01	-42.26	17.1727	-40.46	21.01	-41.5							16.6688	-48.28
21.03	-43.68	17.1908	-39.06	21.03	-41.5							16.6846	-47.2
21.05	-43.31	17.2054	-37.94	21.05	-41.21							16.7007	-48.94
21.07	-42.63	17.2215	-40.01	21.07	-40.11							16.7171	-47.38
21.09	-41.83	17.2387	-39.04	21.09	-39.83							16.7336	-48.46
21.11	-42.08	17.254	-38.55	21.11	-40.84							16.7489	-48.39
21.13	-41.92	17.2683	-38.12	21.13	-41.57							16.763	-46.83
21.15	-43.89	17.2822	-38.15	21.15	-41.08							16.7772	-45.81
21.17	-42.88	17.2965	-38.5	21.17	-41.05							16.7919	-47.22
21.19	-43.91	17.3131	-39.97	21.19	-40.49							16.8072	-47.69
21.21	-42.58	17.3293	-38.08	21.21	-40.22							16.8225	-47.88
21.23	-42.68	17.3446	-39.34	21.23	-40.94							16.8384	-48.51
21.25	-41.02	17.3617	-39.57	21.25	-40.89							16.855	-49.47
21.27	-41.96	17.3776	-38.38	21.27	-42.33							16.8717	-47.11
21.29	-42.42	17.3946	-40.22	21.29	-41.63							16.8886	-48.07
21.31	-43.83	17.412	-38.67	21.31	-40.89							16.9059	-49.36
21.33	-42.06	17.4267	-38.34	21.33	-40.72							16.9232	-48.5
21.35	-42.52	17.4418	-38.96	21.35	-40.95							16.9399	-48.43
21.37	-43.75	17.457	-38.39	21.37	-41.03							16.956	-47.49
21.39	-41.22	17.4718	-38.66	21.39	-41.45							16.9722	-48.26
21.41	-42.34	17.4882	-39.56	21.41	-42.38							16.9888	-48.47
21.43	-43.06	17.5068	-40.25	21.43	-41.35							17.0058	-49.1
21.45	-44.58	17.5269	-40.39	21.45	-42.15							17.0229	-47.99
21.47	-41.88	17.5465	-39.95	21.47	-42.24							17.0391	-48.55
21.49	-42.04	17.5662	-40.43	21.49	-40.01							17.0545	-47.18
21.51	-42.86	17.5851	-39.49	21.51	-40.41							17.0699	-48.17
21.53	-42.1	17.6032	-39.95	21.53	-40.7							17.0861	-49.22
21.55	-41.02	17.6189	-37.29	21.55	-40.77							17.1029	-47.71
21.57	-42.87	17.6333	-39.05	21.57	-40.98							17.1198	-48.33
21.59	-41.93	17.6492	-38.76	21.59	-41.82							17.1367	-49.22
21.61	-43.4	17.6652	-39.15	21.61	-40.19							17.1537	-48.58
21.63	-42.04	17.6806	-38.21	21.63	-41.32							17.1706	-47.55
21.65	-41.6	17.6971	-39.91	21.65	-41.19							17.1885	-49.09
21.67	-44.16	17.7162	-40.1	21.67	-42.22							17.2073	-49.74
21.69	-43.94	17.7322	-37.23	21.69	-42							17.226	-49.02
21.71	-42.49	17.7471	-39.38	21.71	-41.92							17.2443	-48.18
21.73	-43.68	17.7637	-38.89	21.73	-41.19							17.262	-49.02
21.75	-43.51	17.7793	-38.73	21.75	-41.16							17.2797	-49.17
21.77	-43.1	17.7961	-39.59	21.77	-40.43							17.2977	-49.3
21.79	-42.76	17.812	-38.11	21.79	-41.06							17.3159	-48.66
21.81	-43.59	17.8291	-40.21	21.81	-40.04							17.334	-48.97
21.83	-43.13	17.8483	-39.76	21.83	-39.66							17.3522	-48.7
21.85	-41.36	17.8651	-38.51	21.85	-40.39							17.3704	-49.03
21.87	-41.9	17.8813	-39.45	21.87	-41.17							17.3886	-49.17
21.89	-42.24	17.898	-38.79	21.89	-41.42							17.4062	-48.44
21.91	-42.45	17.9145	-39.38	21.91	-40.44							17.4232	-48.09
21.93	-42.68	17.93	-37.83	21.93	-39.98							17.4401	-48.58
21.95	-42.6	17.945	-38.93	21.95	-41.8							17.4574	-48.22
21.97	-42.55	17.9602	-38.14	21.97	-42.72							17.4751	-49.17
21.99	-41.88	17.9785	-40.74	21.99	-41.04							17.4927	-48.66
		17.9988	-39.74									17.51	-48.22
		18.0177	-39.95									17.527	-48.97
		18.0353	-38.73									17.544	-47.89
		18.0526	-39.9									17.5616	-49.71
		18.071	-39.49									17.58	-48.36
		18.0876	-38.52									17.5983	-49
		18.1046	-39.82									17.6168	-49.4
		18.1232	-39.67									17.6353	-48.84
		18.1408	-39.09									17.6539	-49.07
		18.158	-39.49									17.6723	-48.63
		18.179	-41.06									17.6906	-48.63
		18.2	-39.56									17.7089	-49.33
		18.2228	-41.73									17.7271	-49.06
		18.245	-39.13									17.7451	-48.85
		18.2645	-40.67									17.7632	-48.68
		18.2852	-39.82									17.781	-49.37
		18.3032	-39.16									17.7985	-48.19
		18.3215	-39.96									17.816	-48.33
		18.3399	-39.31									17.8341	-48.7
		18.3587	-40.11									17.8529	-49.09
		18.3811	-41.2									17.8716	-49.72
		18.4056	-41.06									17.8912	-49.56
		18.4277	-40.09									17.9116	-50.22
		18.448	-40.26									17.9321	-49.93
		18.4698	-40.77									17.9525	-50.48
		18.4917	-40.35									17.9728	-48.87
		18.5102	-38.59									17.9931	-50.26
		18.5287	-40.4									18.0133	-49.7
		18.5495	-40.14									18.0335	-50.06
		18.57	-40.18									18.0537	-49.58
		18.5882	-38.71									18.0737	-49.41
		18.6072	-40.52									18.0937	-49.63
		18.6298	-40.86									18.1136	-49.93
		18.6518	-40.19									18.134	-49.45
		18.6741	-40.97									18.1549	-50.92
		18.6965	-40.23									18.1758	-49.78
		18.7166	-39.85									18.1962	-49.31
		18.7379	-40.8									18.2162	-50.06
		18.7617	-41.05									18.2362	-49.54
		18.7873	-41.5									18.2561	-49.39
		18.8117	-40.47									18.276	-49.11
		18.8348	-41.04									18.2958	-50.23
		18.8602	-41.4									18.3161	-50.16
		18.8827	-39.53									18.3367	-49.45
		18.9033	-40.7									18.3573	-49.86
		18.9248	-40.01									18.3784	-49.84
		18.9438	-39.28									18.4001	-50.22
		18.9633	-40.31									18.4218	-50.55
		18.9812	-37.8									18.4434	-50.26
		18.9998	-40.73									18.4647	-49.8
		19.0226	-40.55									18.4861	-50.01
		19.0428	-39.32									18.5074	-49.95
		19.0633	-40.73									18.5285	-50.08
		19.0852	-40.11									18.5497	-49.58
		19.1063	-40.31									18.5703	-50.17
		19.1283	-40.55									18.5905	-49.57
		19.148	-38.93									18.6107	-48.7
		19.1672	-40.33									18.6304	-49.17
		19.1931	-41.97									18.6497	-49.48
		19.2199	-40.75									18.669	-48.52
		19.2442	-41.11									18.6885	-48.78
		19.2691	-41.01									18.7084	-49.72
		19.2919	-40.12									18.7282	-49.22
		19.3149	-41.1									18.7483	-50.14
		19.3393	-40.78									18.7687	-49.02
		19.3643	-41.31									18.789	-49.14
		19.39	-41.05									18.8093	-49.36
		19.4127	-39.94									18.8295	-49.17
		19.4367	-41.56									18.8497	-49.45
		19.463	-41									18.8709	-50.28
		19.4882	-41.14									18.8929	-49.58
		19.5115	-40.14									18.915	-50.25
		19.5341	-40.8									18.9376	-50.16
		19.5587	-41.08									18.9607	-51.25
		19.5887	-42.54									18.9838	-49.82
		19.6182	-40.86									19.0066	-50.21
		19.6435	-41.26									19.0291	-49.57
		19.6687	-40.79									19.0517	-50.83
		19.695	-41.68									19.0745	-50.45
		19.7262	-42.36									19.0977	-50.77
		19.7578	-41.82									19.1209	-50.04
		19.7883	-42.04									19.1435	-50.11
		19.8151	-40.41									19.1656	-49.68
		19.8365	-39.89									19.1876	-50.27
		19.8605	-41.46									19.2092	-50.36
		19.8878	-41.34									19.2302	-49.98
		19.912	-40.2									19.2513	-48.62
		19.937	-41.58									19.2733	-50.39
		19.9662	-41.82									19.2964	-51.02
		19.9991	-42.61									19.3194	-49.78
		20.0307	-41.4									19.3423	-50.28
		20.0582	-41.4									19.3651	-51.02
		20.0837	-40.66									19.3879	-49.61
		20.1058	-39.88									19.4092	-50.07
		20.1267	-40.08									19.4289	-49.16
		20.1495	-40.82									19.4487	-48.25
		20.1755	-41.4									19.4697	-50.04
		20.2008	-40.5									19.492	-50.07
		20.2258	-41.3									19.5143	-50.25
		20.2564	-42.35									19.5359	-49.4
		20.2853	-40.65									19.5569	-49.79
		20.3092	-40.72									19.578	-49.79
		20.3337	-40.86									19.5988	-49.43
		20.3605	-41.59									19.6193	-49.95
		20.3872	-40.75									19.6399	-49.09
		20.4109	-40.51									19.6609	-50.12
		20.4337	-40.31									19.6823	-49.71
		20.4573	-40.82									19.7037	-49.68
		20.4809	-40.34									19.7251	-48.95
		20.5035	-40.34									19.7465	-49.82
		20.5258	-40.22									19.7679	-50.82
		20.5525	-41.92									19.7881	-48.52
		20.5818	-41.31									19.807	-49.34
		20.6137	-42.6									19.8259	-48.66
		20.6468	-41.64									19.8464	-50.47
		20.6744	-41									19.8684	-50.17
		20.7013	-41.38									19.8904	-49.64
		20.7274	-40.72									19.9119	-49.33
		20.7519	-40.74									19.933	-49.87
		20.7768	-40.88									19.9541	-50.07
		20.8027	-41.12									19.9759	-50.07
		20.8272	-40.2									19.9984	-51.58
		20.8505	-40.72									20.021	-49.41
		20.8767	-41.32									20.0423	-49.54
		20.91	-42.82									20.0624	-49.75
		20.9433	-41.35									20.0825	-48.89
		20.9683	-40.09									20.1028	-49.25
		20.9889	-39.4									20.1235	-50.18
		21.0111	-40.79									20.1441	-49.46
		21.0365	-40.96									20.1658	-49.34
		21.0638	-41.44									20.1885	-51.29
		21.0898	-40.39									20.2112	-50.71
		21.1132	-40.45									20.2332	-49.83
		21.1352	-39.69									20.2545	-50
		21.1543	-38.81									20.2759	-49.88
		21.1712	-38.09									20.2966	-49.46
		21.1887	-39.27									20.3168	-50.23
		21.2088	-39.81									20.337	-48.74
		21.233	-41.2									20.358	-50.17
		21.2593	-40.77									20.3797	-49.38
		21.2867	-41.55									20.4015	-50.68
		21.3158	-41.43									20.4233	-49.47
		21.3469	-42.1									20.4451	-50.9
		21.3771	-41.09									20.4669	-49.99
		21.4057	-41.66									20.4884	-49.86
		21.4337	-40.81									20.5095	-49.46
		21.4578	-40.25									20.5307	-50.18
		21.4791	-39.33									20.5518	-49.51
		21.4968	-38.03									20.5729	-49.74
		21.5125	-37.69									20.5939	-50.2
		21.528	-37.83									20.615	-49.49
		21.5461	-39.59									20.6362	-49.47
		21.5668	-39.76									20.6573	-50.55
		21.5861	-38.61									20.6782	-49.37
		21.6089	-41.25									20.699	-49.97
		21.6382	-41.64									20.7198	-49.74
		21.6683	-41.48									20.7398	-49.47
		21.6953	-40.61									20.759	-49.23
		21.7248	-42.13									20.7782	-48.36
		21.7569	-41.59									20.7986	-50.04
		21.7884	-41.93									20.8204	-49.72
		21.8182	-41.02									20.8422	-50.38
		21.8502	-42.48									20.8637	-50.05
		21.891	-43.27									20.8851	-50.15
		21.9343	-42.99									20.9065	-49.45
		21.9695	-41.25									20.9291	-51.74
												20.953	-50.99
												20.9769	-49.66
												20.9996	-50.15
												21.0212	-50.08
												21.0427	-49.48
												21.0647	-49.22
												21.087	-50.71
												21.1094	-49.95
												21.1325	-50.62
												21.1564	-50.66
												21.1802	-50.84
												21.204	-50.66
												21.2277	-50.48
												21.2514	-50.77
												21.2739	-49.71
												21.2952	-50.01
												21.3166	-49.7
												21.3378	-48.89
												21.3587	-50.44
												21.3797	-49.76
												21.401	-50.66
												21.4228	-50.26
												21.4445	-49.07
												21.4656	-50.71
												21.4861	-48.93
												21.5066	-49.06
												21.5277	-50.15
												21.5493	-49.99
												21.5709	-49.83
												21.5929	-50.52
												21.6153	-49.94
												21.6377	-50.44
												21.6608	-50.82
												21.6845	-50.51
												21.7083	-51.11
												21.731	-50.13
												21.7528	-50.05
												21.7746	-50.29
												21.7958	-49.95
												21.8165	-49.58
												21.8371	-49.68
												21.8592	-50.96
												21.8829	-50.79
												21.9066	-50.99
												21.9292	-49.57
												21.9509	-51.21
												21.9725	-49.98
												21.994	-51.19
[truncated: 126 more columns]
